# Supplementary material for: GPS-PAIL: prediction of lysine acetyltransferase-specific modification sites from protein sequences
Source: Sci Rep. 2016 Dec 22;6:39787. doi: 10.1038/srep39787 (PMC5177928; doi:10.1038/srep39787)
Supplement: Supplementary Tables [file srep39787-s1.xls]

## Sheet: Table S1
Supplementary Table S1. From the scientific literature and public data resources, we totally collected and integrated 544 HAT-specific sites in 160 proteins from Homo sapiens as the training data set. The PMIDs for the original references were also provided.
Gene name	UniProt	Position	Peptide	HAT	Species	PMID
SMAD7	O15105	64	RAGCCLGKAVRGAKG	EP300	Homo sapiens	12408818;20167786
SMAD7	O15105	70	GKAVRGAKGHHHPHP	EP300	Homo sapiens	12408818
ATXN7	O15265	257	RIMTPSVKVEKIHPK	CREBBP	Homo sapiens	19955365
TP73	O15350	321	ALNESSAKNGAASKR	EP300	Homo sapiens	11804596;20167786
TP73	O15350	327	AKNGAASKRAFKQSP	EP300	Homo sapiens	11804596;20167786
TP73	O15350	331	AASKRAFKQSPPAVP	EP300	Homo sapiens	11804596
BIRC5	O15392	110	KLDRERAKNKIAKET	CREBBP;EP300	Homo sapiens	20826784
BIRC5	O15392	112	DRERAKNKIAKETNN	CREBBP;EP300	Homo sapiens	20826784
BIRC5	O15392	115	RAKNKIAKETNNKKK	CREBBP;EP300	Homo sapiens	20826784
BIRC5	O15392	120	IAKETNNKKKEFEET	CREBBP;EP300	Homo sapiens	20826784
BIRC5	O15392	121	AKETNNKKKEFEETA	CREBBP;EP300	Homo sapiens	20826784
BIRC5	O15392	122	KETNNKKKEFEETAK	CREBBP;EP300	Homo sapiens	20826784
BIRC5	O15392	129	KEFEETAKKVRRAIE	CREBBP;EP300	Homo sapiens	20826784
BIRC5	O15392	130	EFEETAKKVRRAIEQ	CREBBP;EP300	Homo sapiens	20826784
BIRC5	O15392	23	DHRISTFKNWPFLEG	CREBBP;EP300	Homo sapiens	20826784
BIRC5	O15392	90	GCAFLSVKKQFEELT	CREBBP;EP300	Homo sapiens	20826784
MAFG	O15525	53	KEEIVQLKQRRRTLK	CREBBP	Homo sapiens	11154691
MAFG	O15525	60	KQRRRTLKNRGYAAS	CREBBP	Homo sapiens	11154691
MAFG	O15525	71	YAASCRVKRVTQKEE	CREBBP	Homo sapiens	11154691
MAFG	O15525	76	RVKRVTQKEELEKQK	CREBBP	Homo sapiens	11154691
OGG1	O15527	335	HAQEPPAKRRKGSKG	EP300	Homo sapiens	16478987
OGG1	O15527	338	EPPAKRRKGSKGPEG	EP300	Homo sapiens	16478987
OGG1	O15527	341	AKRRKGSKGPEG***	EP300	Homo sapiens	16478987
NUDT21	O43809	23	GVTQFGNKYIQQTKP	CREBBP	Homo sapiens	17172643;19608861;20167786
HBP1	O60381	171	AFPHHHWKEETPVRH	CREBBP;EP300	Homo sapiens	21967847
HBP1	O60381	297	GLLTVECKLDHPFYV	CREBBP;EP300	Homo sapiens	21967847
HBP1	O60381	305	LDHPFYVKNKGWSSF	CREBBP;EP300	Homo sapiens	21967847
HBP1	O60381	307	HPFYVKNKGWSSFYP	CREBBP;EP300	Homo sapiens	21967847
HBP1	O60381	419	SLYAKAVKNHSSGTV	CREBBP;EP300	Homo sapiens	21967847
CCNT1	O60563	380	ISQKQNSKSVPSAKV	EP300	Homo sapiens	19387490
CCNT1	O60563	386	SKSVPSAKVSLKEYR	EP300	Homo sapiens	19387490
CCNT1	O60563	390	PSAKVSLKEYRAKHA	EP300	Homo sapiens	19387490;19608861
CCNT1	O60563	404	AEELAAQKRQLENME	EP300	Homo sapiens	19387490
BUB1B	O60566	250	IRVGGALKAPSQNRG	KAT2B	Homo sapiens	19407811
REV3L	O60673	924	YTLRAKRKVNYETED	EP300	Homo sapiens	21669532
REV3L	O60673	960	ESLDGTLKSRKRRKM	EP300	Homo sapiens	21669532
HIST1H2BK	O60814	13	KSAPAPKKGSKKAVT	EP300	Homo sapiens	17644761;16916647;19608861;9880483
HIST1H2BK	O60814	16	PAPKKGSKKAVTKAQ	EP300	Homo sapiens	17644761;16916647;19608861;9880483
HIST1H2BK	O60814	21	GSKKAVTKAQKKDGK	EP300	Homo sapiens	17644761;16916647;19608861;20167786;9880483
HIST1H2BK	O60814	6	**MPEPAKSAPAPKK	EP300	Homo sapiens	16916647;9880483
RECQL4	O94761	376	LRSRLLRKQAWKQKW	EP300	Homo sapiens	19299466
RECQL4	O94761	380	LLRKQAWKQKWRKKG	EP300	Homo sapiens	19299466
RECQL4	O94761	382	RKQAWKQKWRKKGEC	EP300	Homo sapiens	19299466
RECQL4	O94761	385	AWKQKWRKKGECFGG	EP300	Homo sapiens	19299466
RECQL4	O94761	386	WKQKWRKKGECFGGG	EP300	Homo sapiens	19299466
KLF8	O95600	93	PVDLSFHKPKAPLQP	EP300	Homo sapiens	21416054
KLF8	O95600	95	DLSFHKPKAPLQPAS	EP300	Homo sapiens	21416054
ABL1	P00519-2	730	EGGGSSSKRFLRSCS	EP300;CREBBP;KAT2B	Homo sapiens	16648821
EGFR	P00533	708	QALLRILKETEFKKI	CREBBP	Homo sapiens	21094134
EGFR	P00533	860	ITDFGLAKLLGAEEK	CREBBP	Homo sapiens	21094134
EGFR	P00533	867	KLLGAEEKEYHAEGG	CREBBP	Homo sapiens	21094134
MYC	P01106	143	SGFSAAAKLVSEKLA	EP300	Homo sapiens	16126174
MYC	P01106	157	ASYQAARKDSGSPNP	EP300	Homo sapiens	16126174
MYC	P01106	275	EKRQAPGKRSESGSP	EP300	Homo sapiens	16126174
MYC	P01106	317	AAPPSTRKDYPAAKR	EP300	Homo sapiens	16126174
MYC	P01106	323	RKDYPAAKRVKLDSV	EP300	Homo sapiens	16126174
MYC	P01106	371	RQRRNELKRSFFALR	EP300	Homo sapiens	16126174
ESR1	P03372	266	RRGGRMLKHKRQRDD	EP300	Homo sapiens	16497729;20167786
ESR1	P03372	268	GGRMLKHKRQRDDGE	EP300	Homo sapiens	16497729
ESR1	P03372	299	WPSPLMIKRSKKNSL	EP300	Homo sapiens	11279135
ESR1	P03372	302	PLMIKRSKKNSLALS	EP300	Homo sapiens	11279135
ESR1	P03372	303	LMIKRSKKNSLALSL	EP300	Homo sapiens	11279135
GAPDH	P04406	162	NCLAPLAKVIHDNFG	EP300;CREBBP	Homo sapiens	18552833
TP53	P04637	120	FLHSGTAKSVTCTYS	EP300;CREBBP;KAT8;KAT5	Homo sapiens	17189186;17189187;19308289
TP53	P04637	164	VRAMAIYKQSQHMTE	EP300;CREBBP	Homo sapiens	18485870
TP53	P04637	292	EEENLRKKGEPHHEL	EP300	Homo sapiens	19608861;20167786;12724314
TP53	P04637	305	ELPPGSTKRALPNNT	EP300	Homo sapiens	12724314;19155208;19608861
TP53	P04637	320	SSSPQPKKKPLDGEY	KAT2B	Homo sapiens	9744860;9891054;19155208
TP53	P04637	370	RAHSSHLKSKKGQST	EP300;CREBBP	Homo sapiens	9288740;19155208;21057544;12724314;18485870
TP53	P04637	372	HSSHLKSKKGQSTSR	EP300;CREBBP	Homo sapiens	9288740;19155208;12724314;18485870
TP53	P04637	373	SSHLKSKKGQSTSRH	EP300;CREBBP	Homo sapiens	9288740;9891054;19155208;21660965;12724314;18485870
TP53	P04637	381	GQSTSRHKKLMFKTE	EP300;CREBBP	Homo sapiens	9288740;19155208;19608861;12724314;18485870
TP53	P04637	382	QSTSRHKKLMFKTEG	EP300;CREBBP	Homo sapiens	9288740;19155208;19608861;12724314;18485870
TP53	P04637	386	RHKKLMFKTEGPDSD	EP300;CREBBP	Homo sapiens	18485870
HIST1H2AB	P04908	6	**MSGRGKQGGKARA	EP300;HAT1	Homo sapiens	19608861;9880483;9427644
HMGN1	P05114	14	SSAEGAAKEEPKRRS	EP300	Homo sapiens	10753971;19608861
HMGN1	P05114	18	GAAKEEPKRRSARLS	EP300	Homo sapiens	10753971
HMGN1	P05114	27	RSARLSAKPPAKVEA	EP300	Homo sapiens	10753971
HMGN1	P05114	3	*****MPKRKVSSAE	EP300	Homo sapiens	10753971
HMGN1	P05114	31	LSAKPPAKVEAKPKK	EP300	Homo sapiens	10753971
HMGN1	P05114	38	KVEAKPKKAAAKDKS	EP300	Homo sapiens	10753971
HMGN1	P05114	42	KPKKAAAKDKSSDKK	EP300	Homo sapiens	10753971
HMGN1	P05114	48	AKDKSSDKKVQTKGK	EP300	Homo sapiens	10753971
HMGN1	P05114	53	SDKKVQTKGKRGAKG	EP300	Homo sapiens	10753971
HMGN1	P05114	55	KKVQTKGKRGAKGKQ	EP300	Homo sapiens	10753971
HMGN1	P05114	59	TKGKRGAKGKQAEVA	EP300	Homo sapiens	10753971;20167786
HMGN1	P05114	61	GKRGAKGKQAEVANQ	EP300	Homo sapiens	10753971;20167786
HMGN1	P05114	82	PAENGETKTEESPAS	EP300	Homo sapiens	10753971;19608861
HMGN2	P05204	3	*****MPKRKAEGDA	KAT2B	Homo sapiens	10207070
JUN	P05412	268	RNRIAASKCRKRKLE	EP300	Homo sapiens	16214953
JUN	P05412	271	IAASKCRKRKLERIA	EP300	Homo sapiens	16214953
JUN	P05412	273	ASKCRKRKLERIARL	EP300	Homo sapiens	16214953
RB1	P06400	873	SNPPKPLKKLRFDIE	KAT2B;KAT5;EP300	Homo sapiens	11433299;15044952;16501607
RB1	P06400	874	NPPKPLKKLRFDIEG	KAT2B;KAT5;EP300	Homo sapiens	11433299;15044952;16501607;20167786
POLB	P06746	72	VGTKIAEKIDEFLAT	EP300	Homo sapiens	12453427
NPM1	P06748	212	QKSNQNGKDSKPSST	EP300	Homo sapiens	16107701;16916647;19581289
NPM1	P06748	215	NQNGKDSKPSSTPRS	EP300	Homo sapiens	19581289
NPM1	P06748	229	SKGQESFKKQEKTPK	EP300	Homo sapiens	16107701;19581289
NPM1	P06748	230	KGQESFKKQEKTPKT	EP300	Homo sapiens	16107701;19581289
NPM1	P06748	250	SVEDIKAKMQASIEK	EP300	Homo sapiens	16107701
NPM1	P06748	257	KMQASIEKGGSLPKV	EP300	Homo sapiens	16107701;19608861;19581289
NPM1	P06748	267	SLPKVEAKFINYVKN	EP300	Homo sapiens	19608861;20167786;19666589;19581289
NPM1	P06748	292	QDLWQWRKSL*****	EP300	Homo sapiens	16107701;19581289
HIST1H2BJ	P06899	13	KSAPAPKKGSKKAVT	EP300	Homo sapiens	17644761;9880483
HIST1H2BJ	P06899	16	PAPKKGSKKAVTKAQ	EP300	Homo sapiens	17644761;9880483
HIST1H2BJ	P06899	21	GSKKAVTKAQKKDGK	EP300	Homo sapiens	17644761;9880483
HIST1H2BJ	P06899	6	**MPEPAKSAPAPKK	EP300	Homo sapiens	9880483
SP1	P08047	703	MRSDHLSKHIKTHQN	EP300	Homo sapiens	16478997
HMGB1	P09429	3	*****MGKGDPKKPR	CREBBP	Homo sapiens	15005629;19166815
HMGB1	P09429	82	MKTYIPPKGETKKKF	CREBBP	Homo sapiens	15005629;20167786;19166815
PARP1	P09874	498	EVVAPRGKSGAALSK	EP300;CREBBP	Homo sapiens	16204234
PARP1	P09874	505	KSGAALSKKSKGQVK	EP300;CREBBP	Homo sapiens	16204234
PARP1	P09874	508	AALSKKSKGQVKEEG	EP300;CREBBP	Homo sapiens	16204234
PARP1	P09874	521	EGINKSEKRMKLTLK	EP300;CREBBP	Homo sapiens	16204234
PARP1	P09874	524	NKSEKRMKLTLKGGA	EP300;CREBBP	Homo sapiens	16204234
H2AFZ	P0C0S5	5	***MAGGKAGKDSGK	EP300;HAT1	Homo sapiens	16627869;16319397;19385636;10096020;16916647;19608861;9880483;9427644
HIST1H2AG	P0C0S8	6	**MSGRGKQGGKARA	EP300;HAT1;KAT5;CREBBP	Homo sapiens	2249688;9880483;9427644;10096020;16319397;19151746
MYB	P10242	471	PRTPTPFKHALAAQE	EP300	Homo sapiens	10656693;19608861;20167786
MYB	P10242	480	ALAAQEIKYGPLKML	EP300	Homo sapiens	10656693;19608861
MYB	P10242	485	EIKYGPLKMLPQTPS	EP300	Homo sapiens	10656693
AR	P10275	630	GMTLGARKLKKLGNL	EP300;KAT5;KAT2B	Homo sapiens	10779504;11994312;11971970
AR	P10275	632	TLGARKLKKLGNLKL	EP300;KAT5;KAT2B	Homo sapiens	10779504;11994312;11971970
AR	P10275	633	LGARKLKKLGNLKLQ	EP300;KAT5;KAT2B	Homo sapiens	10779504;11994312;11971970
MAPT	P10636-8	148	KAKGADGKTKIATPR	EP300	Homo sapiens	20869593
MAPT	P10636-8	150	KGADGKTKIATPRGA	EP300	Homo sapiens	20869593;21427723
MAPT	P10636-8	163	GAAPPGQKGQANATR	EP300	Homo sapiens	20869593;21427723
MAPT	P10636-8	174	NATRIPAKTPPAPKT	EP300	Homo sapiens	20869593;21427723
MAPT	P10636-8	180	AKTPPAPKTPPSSGE	EP300	Homo sapiens	20869593
MAPT	P10636-8	190	PSSGEPPKSGDRSGY	EP300	Homo sapiens	20869593
MAPT	P10636-8	234	AVVRTPPKSPSSAKS	EP300	Homo sapiens	20869593;21427723
MAPT	P10636-8	254	PVPMPDLKNVKSKIG	EP300	Homo sapiens	20869593
MAPT	P10636-8	257	MPDLKNVKSKIGSTE	EP300	Homo sapiens	20869593
MAPT	P10636-8	259	DLKNVKSKIGSTENL	EP300	Homo sapiens	20869593;21427723
MAPT	P10636-8	267	IGSTENLKHQPGGGK	EP300	Homo sapiens	20869593
MAPT	P10636-8	274	KHQPGGGKVQIINKK	EP300	Homo sapiens	20869593;21427723
MAPT	P10636-8	280	GKVQIINKKLDLSNV	EP300	Homo sapiens	20869593;21427723
MAPT	P10636-8	281	KVQIINKKLDLSNVQ	EP300	Homo sapiens	20869593;21427723
MAPT	P10636-8	290	DLSNVQSKCGSKDNI	EP300	Homo sapiens	20869593;21427723
MAPT	P10636-8	298	CGSKDNIKHVPGGGS	EP300	Homo sapiens	20869593
MAPT	P10636-8	317	YKPVDLSKVTSKCGS	EP300	Homo sapiens	20869593
MAPT	P10636-8	321	DLSKVTSKCGSLGNI	EP300	Homo sapiens	20869593
MAPT	P10636-8	331	SLGNIHHKPGGGQVE	EP300	Homo sapiens	20869593
MAPT	P10636-8	353	FKDRVQSKIGSLDNI	EP300	Homo sapiens	20869593
MAPT	P10636-8	369	HVPGGGNKKIETHKL	EP300	Homo sapiens	20869593;21427723
MAPT	P10636-8	370	VPGGGNKKIETHKLT	EP300	Homo sapiens	20869593
MAPT	P10636-8	383	LTFRENAKAKTDHGA	EP300	Homo sapiens	20869593
MAPT	P10636-8	385	FRENAKAKTDHGAEI	EP300	Homo sapiens	20869593
MAPT	P10636-8	395	HGAEIVYKSPVVSGD	EP300	Homo sapiens	20869593;21427723
XRCC6	P12956	317	LLLPSDTKRSQIYGS	CREBBP;KAT2B	Homo sapiens	15023334
XRCC6	P12956	331	SRQIILEKEETEELK	CREBBP;KAT2B	Homo sapiens	15023334;19608861
XRCC6	P12956	338	KEETEELKRFDDPGL	CREBBP;KAT2B	Homo sapiens	15023334;19608861
XRCC6	P12956	539	PDYNPEGKVTKRKHD	CREBBP;KAT2B	Homo sapiens	15023334
XRCC6	P12956	542	NPEGKVTKRKHDNEG	CREBBP;KAT2B	Homo sapiens	15023334
XRCC6	P12956	544	EGKVTKRKHDNEGSG	CREBBP;KAT2B	Homo sapiens	15023334
XRCC6	P12956	553	DNEGSGSKRPKVEYS	CREBBP;KAT2B	Homo sapiens	15023334
XRCC6	P12956	556	GSGSKRPKVEYSEEE	CREBBP;KAT2B	Homo sapiens	15023334
IRF2	P14316	29	PGLKWLNKEKKIFQI	EP300;KAT2B	Homo sapiens	12738767
IRF2	P14316	31	LKWLNKEKKIFQIPW	EP300;KAT2B	Homo sapiens	12738767
IRF2	P14316	32	KWLNKEKKIFQIPWM	EP300;KAT2B	Homo sapiens	12738767
IRF2	P14316	75	GVDKPDPKTWKANFR	EP300;KAT2B	Homo sapiens	12738767
IRF2	P14316	78	KPDPKTWKANFRCAM	EP300;KAT2B	Homo sapiens	12738767
ATF2	P15336	357	DPDEKRRKFLERNRA	EP300	Homo sapiens	17590016
ATF2	P15336	374	SRCRQKRKVWVQSLE	EP300	Homo sapiens	17590016
H2AFX	P16104	6	**MSGRGKTGGKARA	KAT5;EP300;HAT1	Homo sapiens	17709392;19608861;9880483;9427644
CREB1	P16220	136	SRRPSYRKILNDLSS	CREBBP	Homo sapiens	12595525
CREB1	P16220	91	QTVQSSCKDLKRLFS	CREBBP	Homo sapiens	12595525
CREB1	P16220	94	QSSCKDLKRLFSGTQ	CREBBP	Homo sapiens	12595525
PECAM1	P16284	446	PISYQLLKTSKVLEN	EP300	Homo sapiens	21669532
PECAM1	P16284	621	ALLIIAAKCYFLRKA	EP300	Homo sapiens	21669532
PECAM1	P16284	627	AKCYFLRKAKAKQMP	EP300	Homo sapiens	21669532
PRLR	P16471	277	PVPGPKIKGFDAHLL	CREBBP	Homo sapiens	20962278
PRLR	P16471	339	EHPSQGMKPTYLDPD	CREBBP	Homo sapiens	20962278
PRLR	P16471	412	YFHAGGSKCSTWPLP	CREBBP	Homo sapiens	20962278
PRLR	P16471	456	TLLNEAGKDALKSSQ	CREBBP	Homo sapiens	20962278
PRLR	P16471	466	LKSSQTIKSREEGKA	CREBBP	Homo sapiens	20962278
PRLR	P16471	472	IKSREEGKATQQREV	CREBBP	Homo sapiens	20962278
PRLR	P16471	505	KTPFGSAKPLDYVEI	CREBBP	Homo sapiens	20962278
PRLR	P16471	514	LDYVEIHKVNKDGAL	CREBBP	Homo sapiens	20962278
PRLR	P16471	517	VEIHKVNKDGALSLL	CREBBP	Homo sapiens	20962278
PRLR	P16471	526	GALSLLPKQRENSGK	CREBBP	Homo sapiens	20962278
PRLR	P16471	533	KQRENSGKPKKPGTP	CREBBP	Homo sapiens	20962278
PRLR	P16471	536	ENSGKPKKPGTPENN	CREBBP	Homo sapiens	20962278
PRLR	P16471	567	LVPDPHAKNVACFEE	CREBBP	Homo sapiens	20962278
PRLR	P16471	590	LEQNQAEKALANFTA	CREBBP	Homo sapiens	20962278
PRLR	P16471	601	NFTATSSKCRLQLGG	CREBBP	Homo sapiens	20962278
HMGA1	P17096	15	SSQPLASKQEKDGTE	EP300;KAT2B	Homo sapiens	16752910;19608861
HMGA1	P17096	65	RGRPKGSKNKGAAKT	CREBBP;EP300;KAT2B	Homo sapiens	11498590;9809067
HMGA1	P17096	67	RPKGSKNKGAAKTRK	EP300;KAT2B	Homo sapiens	17627840
HMGA1	P17096	71	SKNKGAAKTRKTTTT	KAT2B;KAT2A;EP300	Homo sapiens	11498590;9809067
HMGA1	P17096	74	KGAAKTRKTTTTPGR	EP300;KAT2B	Homo sapiens	17627840
TAL1	P17542	221	IPTHPPDKKLSKNEI	KAT2B	Homo sapiens	11118214
TAL1	P17542	222	PTHPPDKKLSKNEIL	KAT2B	Homo sapiens	11118214;20167786
DDX5	P17844	32	RAGPLSGKKFGNPGE	EP300	Homo sapiens	19608861;20663877
DDX5	P17844	33	AGPLSGKKFGNPGEK	EP300	Homo sapiens	19608861;20663877
DDX5	P17844	40	KFGNPGEKLVKKKWN	EP300	Homo sapiens	19608861;20663877
DDX5	P17844	43	NPGEKLVKKKWNLDE	EP300	Homo sapiens	20663877
DDX5	P17844	44	PGEKLVKKKWNLDEL	EP300	Homo sapiens	20663877
DDX5	P17844	45	GEKLVKKKWNLDELP	EP300	Homo sapiens	20663877
DDX5	P17844	56	DELPKFEKNFYQEHP	EP300	Homo sapiens	20663877
DDX5	P17844	80	VETYRRSKEITVRGH	EP300	Homo sapiens	20663877
EGR1	P18146	422	TKIHLRQKDKKADKS	EP300;CREBBP	Homo sapiens	15225550
EGR1	P18146	424	IHLRQKDKKADKSVV	EP300;CREBBP	Homo sapiens	15225550
EGR1	P18146	425	HLRQKDKKADKSVVA	EP300;CREBBP	Homo sapiens	15225550
ATF4	P18848	311	EALTGECKELEKKNE	EP300	Homo sapiens	16219772
NCL	P19338	102	KKTVTPAKAVTTPGK	EP300	Homo sapiens	19608861;21669532
NCL	P19338	116	KKGATPGKALVATPG	EP300	Homo sapiens	19608861;21669532
RXRA	P19793	145	CGDRSSGKHYGVYSC	EP300	Homo sapiens	17761950
NFKB1	P19838	431	TKSNAGMKHGTMDTE	EP300	Homo sapiens	11739381
NFKB1	P19838	440	GTMDTESKKDPEGCD	EP300	Homo sapiens	11739381;20167786
NFKB1	P19838	441	TMDTESKKDPEGCDK	EP300	Homo sapiens	11739381
CCNA2	P20248	112	EAEKEAQKKPAESQK	KAT2B	Homo sapiens	19483727;20074040
CCNA2	P20248	54	RAALAVLKSGNPRGL	KAT2B;KAT2A	Homo sapiens	19483727;20074040;20562830
CCNA2	P20248	68	LAQQQRPKTRRVAPL	KAT2B;KAT2A	Homo sapiens	19483727;20074040;20562830
CCNA2	P20248	95	PPWKANSKQPAFTIH	KAT2B	Homo sapiens	19483727;20074040
BTF3	P20290	67	AQVRIGGKGTARRKK	EP300	Homo sapiens	21669532
USF1	P22415	235	DCSMESTKSGQSKGG	KAT2B	Homo sapiens	19303849
USF1	P22415	246	SKGGILSKACDYIQE	KAT2B	Homo sapiens	19303849
XPA	P23025	63	TGGMANVKAAPKIID	CREBBP;EP300	Homo sapiens	20670893
XPA	P23025	67	ANVKAAPKIIDTGGG	CREBBP;EP300	Homo sapiens	20670893
RPS6KB1	P23443	516	QAFPMISKRPEHLRM	CREBBP;EP300	Homo sapiens	20599721
HIST1H2BO	P23527	13	KSAPAPKKGSKKAVT	EP300	Homo sapiens	16916647;9880483
HIST1H2BO	P23527	16	PAPKKGSKKAVTKAQ	EP300	Homo sapiens	16916647;9880483
HIST1H2BO	P23527	21	GSKKAVTKAQKKDGK	EP300	Homo sapiens	16916647;9880483
HIST1H2BO	P23527	6	**MPDPAKSAPAPKK	EP300	Homo sapiens	16916647;19608861;9880483
GATA2	P23769	102	LPWLDGGKAALSAAA	EP300;KAT2A	Homo sapiens	15001660
GATA2	P23769	281	PASSFTPKQRSKARS	EP300;KAT2A	Homo sapiens	15001660
GATA2	P23769	285	FTPKQRSKARSCSEG	EP300;KAT2A	Homo sapiens	15001660
GATA2	P23769	334	GQNRPLIKPKRRLSA	EP300;KAT2A	Homo sapiens	15001660
GATA2	P23769	336	NRPLIKPKRRLSAAR	EP300;KAT2A	Homo sapiens	15001660
GATA2	P23769	389	VNRPLTMKKEGIQTR	EP300;KAT2A	Homo sapiens	15001660
GATA2	P23769	390	NRPLTMKKEGIQTRN	EP300;KAT2A	Homo sapiens	15001660
GATA2	P23769	399	GIQTRNRKMSNKSKK	EP300;KAT2A	Homo sapiens	15001660
GATA2	P23769	403	RNRKMSNKSKKSKKG	EP300;KAT2A	Homo sapiens	15001660
GATA2	P23769	405	RKMSNKSKKSKKGAE	EP300;KAT2A	Homo sapiens	15001660
GATA2	P23769	406	KMSNKSKKSKKGAEC	EP300;KAT2A	Homo sapiens	15001660
GATA2	P23769	408	SNKSKKSKKGAECFE	EP300;KAT2A	Homo sapiens	15001660
GATA2	P23769	409	NKSKKSKKGAECFEE	EP300;KAT2A	Homo sapiens	15001660
GATA3	P23771	292	NACGLYHKMNGQNRP	EP300	Homo sapiens	10970860
GATA3	P23771	304	NRPLIKPKRRLSAAR	EP300	Homo sapiens	10970860
GATA3	P23771	346	NACGLYYKLHNINRP	EP300	Homo sapiens	10970860
HMGB2	P26583	3	*****MGKGDPNKPR	CREBBP	Homo sapiens	15005629
HMGB2	P26583	82	MKNYVPPKGDKKGKK	CREBBP	Homo sapiens	15005629
APEX1	P27695	3	*****MPKRGKKGAV	EP300	Homo sapiens	14633989
APEX1	P27695	6	**MPKRGKKGAVAED	EP300	Homo sapiens	14633989
APEX1	P27695	7	*MPKRGKKGAVAEDG	EP300	Homo sapiens	14633989
DUSP1	P28562	57	TIVRRRAKGAMGLEH	EP300	Homo sapiens	18504304
GTF2E2	P29084	52	HGGSSGSKQNSDHSN	KAT2B;EP300	Homo sapiens	9285713
PML	P29590	487	SQTQCPRKVIKMESE	EP300;KAT2A	Homo sapiens	18621739
PML	P29590	515	QPRPSTSKAVSPPHL	EP300;KAT2A	Homo sapiens	18621739
CIITA	P33076	141	MPAEVGQKSQKRPFP	CREBBP	Homo sapiens	11046145
CIITA	P33076	144	EVGQKSQKRPFPEEL	CREBBP;KAT2B	Homo sapiens	11046145;11514574
HIST1H2BB	P33778	13	KSAPAPKKGSKKAIT	EP300	Homo sapiens	19608861;9880483
HIST1H2BB	P33778	16	PAPKKGSKKAITKAQ	EP300	Homo sapiens	19608861;9880483
HIST1H2BB	P33778	21	GSKKAITKAQKKDGK	EP300	Homo sapiens	19608861;9880483
HIST1H2BB	P33778	6	**MPEPSKSAPAPKK	EP300	Homo sapiens	19608861;9880483
CTNNB1	P35222	19	MAMEPDRKAAVSHWQ	KAT2B	Homo sapiens	18987336
CTNNB1	P35222	345	WTTSRVLKVLSVCSS	EP300	Homo sapiens	15060161
CTNNB1	P35222	49	TAPSLSGKGNPEEED	CREBBP;KAT2B	Homo sapiens	11973335;18987336
PCK1	P35558	594	KEVEDIEKYLEDQVN	EP300	Homo sapiens	20167786;21726808
PCK1	P35558	70	EGILRRLKKYDNCWL	EP300	Homo sapiens	20167786;21726808
PCK1	P35558	71	GILRRLKKYDNCWLA	EP300	Homo sapiens	20167786;21726808
SREBF1	P36956	324	SAQSRGEKRTAHNAI	EP300	Homo sapiens	12640139
SREBF1	P36956	333	TAHNAIEKRYRSSIN	EP300	Homo sapiens	12640139
FEN1	P39748	354	TGSLSSAKRKEPEPK	EP300	Homo sapiens	11430825;20167786;12683998
FEN1	P39748	375	AKTGAAGKFKRGK**	EP300	Homo sapiens	11430825;19608861;12683998
FEN1	P39748	377	TGAAGKFKRGK****	EP300	Homo sapiens	11430825;12683998
FEN1	P39748	380	AGKFKRGK*******	EP300	Homo sapiens	11430825;12683998
STAT3	P40763	49	DWAYAASKESHATLV	EP300	Homo sapiens	18611949;16285960
STAT3	P40763	685	PKEEAFGKYCRPESQ	EP300;CREBBP	Homo sapiens	15649887;15653507
STAT3	P40763	87	QHNLRRIKQFLQSRY	EP300	Homo sapiens	18611949;16285960
BCL6	P41182	379	ACNWKKYKFIVLNSL	EP300	Homo sapiens	12402037
HNF4A	P41235	106	SRQCVVDKDKRNQCR	CREBBP	Homo sapiens	10882110;20167786
HNF4A	P41235	108	QCVVDKDKRNQCRYC	CREBBP	Homo sapiens	10882110
HNF4A	P41235	126	KCFRAGMKKEAVQNE	CREBBP	Homo sapiens	10882110
HNF4A	P41235	127	CFRAGMKKEAVQNER	CREBBP	Homo sapiens	10882110
STAT1	P42224	410	EFRHLQLKEQKNAGT	CREBBP	Homo sapiens	16481475
STAT1	P42224	413	HLQLKEQKNAGTRTN	CREBBP	Homo sapiens	16481475
HTT	P42858	438	CSPVLSRKQKGKVLL	CREBBP	Homo sapiens	19345187
ETV4	P43268	113	PALSCSRKPPLPYHH	EP300	Homo sapiens	21543453
ETV4	P43268	139	PPRQIAIKSPAPGAL	EP300	Homo sapiens	21543453
ETV4	P43268	21	VPYTFSSKSPGNGSL	EP300	Homo sapiens	21543453
ETV4	P43268	260	PGAGVVIKQEQTDFA	EP300	Homo sapiens	21543453
ETV4	P43268	301	AMGYGYEKPLRPFPD	EP300	Homo sapiens	21543453
ETV4	P43268	316	DVCVVPEKFEGDIKQ	EP300	Homo sapiens	21543453
ETV4	P43268	38	ALIGPLGKLMDPGSL	EP300	Homo sapiens	21543453
ETV4	P43268	441	DNQRPALKAEFDRPV	EP300	Homo sapiens	21543453
ETV4	P43268	6	**MERRMKAGYLDQQ	EP300	Homo sapiens	21543453
ETV4	P43268	96	HSPTTRIKKEPQSPR	EP300	Homo sapiens	21543453
GATA4	P43694	312	PRPLAMRKEGIQTRK	EP300	Homo sapiens	18252717
GATA4	P43694	319	KEGIQTRKRKPKNLN	EP300	Homo sapiens	18252717
GATA4	P43694	321	GIQTRKRKPKNLNKS	EP300	Homo sapiens	18252717
GATA4	P43694	323	QTRKRKPKNLNKSKT	EP300	Homo sapiens	18252717
NKX2-1	P43699	184	ERRFKQQKYLSAPER	CREBBP	Homo sapiens	15449938
MKI67	P46013	1902	KLTPSAGKAMHTPKA	EP300	Homo sapiens	21669532
MKI67	P46013	2005	RLKISLGKVGVKEEV	EP300	Homo sapiens	19608861;21669532
SOX9	P48436	253	QPGKADLKREGRPLP	KAT5	Homo sapiens	20167786
SOX9	P48436	398	QSQRTHIKTEQLSPS	KAT5	Homo sapiens	20167786
SOX9	P48436	61	PKGEPDLKKESEEDK	KAT5	Homo sapiens	20167786
IFNAR2	P48551	399	SGPCERRKSPLQDPF	CREBBP	Homo sapiens	17923090
NRIP1	P48552	446	VPIDLSCKHRTEKSE	EP300;CREBBP	Homo sapiens	11509661;19666589
ETV1	P50549	116	FKFSYGEKCLYNVSA	EP300;KAT2B	Homo sapiens	12917345;20167786
ETV1	P50549	33	PTNVRKRKFINRDLA	EP300	Homo sapiens	12917345
CDK9	P50750	44	RHRKTGQKVALKKVL	KAT2A;KAT2B;EP300	Homo sapiens	18250157;17452463
CDK9	P50750	48	TGQKVALKKVLMENE	KAT2A;KAT2B;EP300	Homo sapiens	18250157;17452463
PAPOLA	P51003	641	TSGNAATKIPTPIVG	CREBBP	Homo sapiens	17172643
PAPOLA	P51003	650	PTPIVGVKRTSSPHK	CREBBP	Homo sapiens	17172643
PAPOLA	P51003	736	ANPIPVIKNSIKLRL	CREBBP	Homo sapiens	17172643
PAPOLA	P51003	740	PVIKNSIKLRLNR**	CREBBP	Homo sapiens	17172643
KPNA2	P52292	22	HRFKNKGKDSTEMRR	EP300;CREBBP	Homo sapiens	10801418
STAT2	P52630	182	FRYKIQAKGKTPSLD	CREBBP	Homo sapiens	17923090
STAT2	P52630	184	YKIQAKGKTPSLDPH	CREBBP	Homo sapiens	17923090
STAT2	P52630	194	SLDPHQTKEQKILQE	CREBBP	Homo sapiens	17923090
STAT2	P52630	197	PHQTKEQKILQETLN	CREBBP	Homo sapiens	17923090
STAT2	P52630	384	NILTSNQKTLTPEKG	CREBBP	Homo sapiens	20167786;17923090
STAT2	P52630	390	QKTLTPEKGQSQGLI	CREBBP	Homo sapiens	17923090
STAT2	P52630	415	QRSGGSGKGSNKGPL	CREBBP	Homo sapiens	17923090
STAT2	P52630	419	GSGKGSNKGPLGVTE	CREBBP	Homo sapiens	17923090
STAT2	P52630	592	QERRLLKKTMSGTFL	CREBBP	Homo sapiens	17923090
SUB1	P53999	5	***MPKSKELVSSSS	EP300	Homo sapiens	21669532
SUB1	P53999	53	SRALSSSKQSSSSRD	EP300	Homo sapiens	21669532
CTBP2	P56545	10	LVDKHKVKRQRLDRI	EP300	Homo sapiens	16356938
CTBP2	P56545	6	**MALVDKHKVKRQR	EP300	Homo sapiens	16356938
CTBP2	P56545	8	MALVDKHKVKRQRLD	EP300	Homo sapiens	16356938
PTEN	P60484	125	HVAAIHCKAGKGRTG	KAT2B	Homo sapiens	16829519
PTEN	P60484	128	AIHCKAGKGRTGVMI	KAT2B	Homo sapiens	16829519
PTEN	P60484	402	DQHTQITKV******	KAT2B	Homo sapiens	18757404
MAX	P61244	153	PEEPQSRKKLRMEAS	EP300	Homo sapiens	17217336
MAX	P61244	154	EEPQSRKKLRMEAS*	EP300	Homo sapiens	17217336
MAX	P61244	66	SRAQILDKATEYIQY	EP300	Homo sapiens	17217336
HIST1H4A	P62805	13	KGGKGLGKGGAKRHR	HAT1;KAT5;KAT7;EP300	Homo sapiens	9880483;2249688;12239278;15025441;16627869;17052979;17644761;18381279;17194708;17286952;2474456;10096020;19393168;16916647;19608861;20167786;19666589;9427644
HIST1H4A	P62805	17	GLGKGGAKRHRKVLR	KAT2A;KAT8;KAT5;KAT8	Homo sapiens	2249688;9880483;12239278;15025441;16024812;16627869;17644761;18381279;17194708;2474456;10096020;19732783;16916647;19608861;20167786;19666589
HIST1H4A	P62805	6	**MSGRGKGGKGLGK	HAT1;KAT8;KAT5;KAT7;EP300	Homo sapiens	9880483;2249688;12239278;15025441;16627869;17052979;17644761;18381279;17194708;17286952;2474456;20018852;10096020;19393168;16916647;19608861;19666589;9427644
HIST1H4A	P62805	9	SGRGKGGKGLGKGGA	KAT2A;KAT2B;KAT8;KAT5;EP300	Homo sapiens	2249688;9880483;11904415;12239278;15025441;16627869;17644761;18381279;17194708;17286952;2474456;20018852;10096020;16916647;19608861;19666589
HIST1H2BC	P62807	12	AKSAPAPKKGSKKAV	EP300	Homo sapiens	2249688;16627869;16319397
HIST1H2BC	P62807	121	EGTKAVTKYTSSK**	EP300;CREBBP	Homo sapiens	21739721
HIST1H2BC	P62807	13	KSAPAPKKGSKKAVT	EP300	Homo sapiens	2249688;16627869;16319397;9880483
HIST1H2BC	P62807	16	PAPKKGSKKAVTKAQ	EP300	Homo sapiens	2249688;16627869;16319397;9880483
HIST1H2BC	P62807	17	APKKGSKKAVTKAQK	EP300	Homo sapiens	2249688;16627869;16319397
HIST1H2BC	P62807	21	GSKKAVTKAQKKDGK	EP300	Homo sapiens	2249688;16627869;16319397;9880483
HIST1H2BC	P62807	6	**MPEPAKSAPAPKK	EP300	Homo sapiens	2249688;16627869;9880483
HIST1H3A	P68431	15	ARKSTGGKAPRKQLA	GTF3C4;KAT2A;KAT2B;EP300;KAT5	Homo sapiens	7309716;2249688;9880483;11904415;17194708;17644761;10096020;16916647;19608861;16627869;19666589
HIST1H3A	P68431	19	TGGKAPRKQLATKAA	EP300	Homo sapiens	7309716;2249688;17194708;17644761;16916647;19608861;16627869;19666589
HIST1H3A	P68431	24	PRKQLATKAARKSAP	EP300	Homo sapiens	7309716;2249688;17194708;17644761;16916647;19608861;16627869;19666589
HIST1H3A	P68431	5	***MARTKQTARKST	EP300	Homo sapiens	7309716;2249688;17194708;19666589
HIST1H3A	P68431	57	REIRRYQKSTELLIR	EP300	Homo sapiens	7309716;19407812;17194708;19608861;21454709;19666589
SMAD3	P84022	19	VKRLLGWKKGEQNGQ	EP300	Homo sapiens	17074756
SMAD3	P84022	378	TIRMSFVKGWGAEYR	EP300;CREBBP	Homo sapiens	16862174;19608861
H3F3A	P84243	15	ARKSTGGKAPRKQLA	GTF3C4;KAT2A;KAT2B;EP300;KAT5	Homo sapiens	2249688;9880483;11904415;17194708;17644761;10096020
H3F3A	P84243	19	TGGKAPRKQLATKAA	EP300	Homo sapiens	2249688;17194708;17644761;9880483
H3F3A	P84243	24	PRKQLATKAARKSAP	EP300	Homo sapiens	2249688;17194708;17644761;9880483
H3F3A	P84243	5	***MARTKQTARKST	EP300	Homo sapiens	2249688;17194708
H3F3A	P84243	57	REIRRYQKSTELLIR	EP300	Homo sapiens	19407812;17194708;21454709
FOXO4	P98177	186	MLNPEGGKSGKAPRR	CREBBP	Homo sapiens	12964026
FOXO4	P98177	189	PEGGKSGKAPRRRAA	CREBBP	Homo sapiens	12964026
FOXO4	P98177	407	GGLPSSSKLATGVGL	CREBBP	Homo sapiens	12964026
IRF9	Q00978	110	MDVAEPYKVYQLLPP	CREBBP	Homo sapiens	17923090
IRF9	Q00978	128	SGQPGTQKVPSKRQH	CREBBP	Homo sapiens	17923090
IRF9	Q00978	132	GTQKVPSKRQHSSVS	CREBBP	Homo sapiens	17923090
IRF9	Q00978	43	TMFRIPWKHAGKQDF	CREBBP	Homo sapiens	17923090
IRF9	Q00978	47	IPWKHAGKQDFREDQ	CREBBP	Homo sapiens	17923090
IRF9	Q00978	68	AWAIFKGKYKEGDTG	CREBBP	Homo sapiens	17923090
IRF9	Q00978	81	TGGPAVWKTRLRCAL	CREBBP	Homo sapiens	17923090
IRF9	Q00978	90	RLRCALNKSSEFKEV	CREBBP	Homo sapiens	17923090
MDM2	Q00987	466	MACFTCAKKLKKRNK	EP300;CREBBP	Homo sapiens	15013777
MDM2	Q00987	467	ACFTCAKKLKKRNKP	EP300;CREBBP	Homo sapiens	15013777
MDM2	Q00987	469	FTCAKKLKKRNKPCP	EP300;CREBBP	Homo sapiens	15013777
MDM2	Q00987	470	TCAKKLKKRNKPCPV	EP300;CREBBP	Homo sapiens	15013777
E2F1	Q01094	117	GRGRHPGKGVKSPGE	EP300;CREBBP;KAT2B	Homo sapiens	10675335;10753885
E2F1	Q01094	120	RHPGKGVKSPGEKSR	EP300;CREBBP;KAT2B	Homo sapiens	10675335;10753885
E2F1	Q01094	125	GVKSPGEKSRYETSL	EP300;CREBBP;KAT2B	Homo sapiens	10675335;10753885
SET	Q01105-2	11	PAAKVSKKELNSNHD	EP300	Homo sapiens	19608861;20167786;21669532
SET	Q01105-2	59	EILKVEQKYNKLRQP	EP300	Homo sapiens	21339330
SRSF2	Q01130	52	IPRDRYTKESRGFAF	KAT5	Homo sapiens	21157427
RUNX1	Q01196	24	STALSPGKMSEALPL	EP300	Homo sapiens	14752096;19608861;21764752
RUNX1	Q01196	43	AGAALAGKLRSGDRS	EP300	Homo sapiens	14752096;19608861;21764752
FLI1	Q01543	380	PTESSMYKYPSDISY	KAT2B	Homo sapiens	17884818
SP3	Q02447	551	SPADIRIKEEEPDPE	EP300;CREBBP	Homo sapiens	11812829
PAX5	Q02548	103	VEKIAEYKRQNPTMF	EP300	Homo sapiens	21357426
PAX5	Q02548	5	***MDLEKNYPTPRT	EP300	Homo sapiens	21357426
PAX5	Q02548	67	VSHGCVSKILGRYYE	EP300	Homo sapiens	21357426
PAX5	Q02548	79	YYETGSIKPGVIGGS	EP300	Homo sapiens	21357426
PAX5	Q02548	87	PGVIGGSKPKVATPK	EP300	Homo sapiens	21357426
PAX5	Q02548	89	VIGGSKPKVATPKVV	EP300	Homo sapiens	21357426
PAX5	Q02548	94	KPKVATPKVVEKIAE	EP300	Homo sapiens	21357426
PAX5	Q02548	98	ATPKVVEKIAEYKRQ	EP300	Homo sapiens	21357426
MECOM	Q03112	564	TTKRKDEKPLTPVPS	KAT2B	Homo sapiens	20363750
RELA	Q04206	122	NLGIQCVKKRDLEQA	EP300;CREBBP;KAT2B	Homo sapiens	12419806
RELA	Q04206	123	LGIQCVKKRDLEQAI	EP300;CREBBP;KAT2B	Homo sapiens	12419806
RELA	Q04206	218	EIFLLCDKVQKEDIE	EP300;CREBBP	Homo sapiens	12456660
RELA	Q04206	221	LLCDKVQKEDIEVYF	EP300;CREBBP	Homo sapiens	12456660
RELA	Q04206	310	KRTYETFKSIMKKSP	EP300;CREBBP	Homo sapiens	16382138;17982102;19608861
RELA	Q04206	314	ETFKSIMKKSPFSGP	EP300	Homo sapiens	18263619
RELA	Q04206	315	TFKSIMKKSPFSGPT	EP300	Homo sapiens	18263619
SRY	Q05066	136	YRPRRKAKMLPKNCS	EP300	Homo sapiens	15297880
ZBTB16	Q05516	562	FRDESTLKSHKRIHT	EP300	Homo sapiens	15964811
ZBTB16	Q05516	565	ESTLKSHKRIHTGEK	EP300	Homo sapiens	15964811
ZBTB16	Q05516	647	PSLSSMQKHMKGHKP	EP300	Homo sapiens	15964811
ZBTB16	Q05516	650	SSMQKHMKGHKPEEI	EP300	Homo sapiens	15964811
ZBTB16	Q05516	653	QKHMKGHKPEEIPPD	EP300	Homo sapiens	15964811
MEF2C	Q06413	116	HSPESEDKYRKINED	EP300	Homo sapiens	15831463
MEF2C	Q06413	119	ESEDKYRKINEDIDL	EP300	Homo sapiens	15831463
MEF2C	Q06413	234	VSPGNLNKNMQAKSP	EP300	Homo sapiens	15831463
MEF2C	Q06413	239	LNKNMQAKSPPPMNL	EP300	Homo sapiens	15831463
MEF2C	Q06413	252	NLGMNNRKPDLRVLI	EP300	Homo sapiens	15831463
MEF2C	Q06413	264	VLIPPGSKNTMPSVS	EP300	Homo sapiens	15831463
CXCL9	Q07325	28	QGTPVVRKGRCSCIS	EP300	Homo sapiens	21669532
CXCL9	Q07325	3	*****MKKSGVLFLL	EP300	Homo sapiens	21669532
EP300	Q09472	1542	NESTDVTKGDSKNAK	EP300	Homo sapiens	15887180;17065153;19608861;20167786
EP300	Q09472	1546	DVTKGDSKNAKKKNN	EP300	Homo sapiens	15887180;17065153;19608861;20167786
EP300	Q09472	1549	KGDSKNAKKKNNKKT	EP300	Homo sapiens	15887180;17065153;19608861;20167786
EP300	Q09472	1550	GDSKNAKKKNNKKTS	EP300	Homo sapiens	15887180;17065153;19608861
EP300	Q09472	1551	DSKNAKKKNNKKTSK	EP300	Homo sapiens	15887180;17065153
EP300	Q09472	1554	NAKKKNNKKTSKNKS	EP300	Homo sapiens	15887180;17065153;16916647;19608861;19666589
EP300	Q09472	1555	AKKKNNKKTSKNKSS	EP300	Homo sapiens	15887180;17065153;16916647;19608861;19666589
EP300	Q09472	1558	KNNKKTSKNKSSLSR	EP300	Homo sapiens	15887180;17065153;16916647;19608861;20167786;19666589
EP300	Q09472	1560	NKKTSKNKSSLSRGN	EP300	Homo sapiens	15887180;17065153;16916647;19608861;19666589
EP300	Q09472	1900	AGPVSQGKAAGQVTP	EP300	Homo sapiens	21669532
NR5A1	Q13285	34	LLTCESCKGFFKRTV	KAT2A	Homo sapiens	11479297
NR5A1	Q13285	38	ESCKGFFKRTVQNNK	KAT2A	Homo sapiens	20167786;11479297
NR5A1	Q13285	72	CPFCRFQKCLTVGMR	KAT2A	Homo sapiens	11479297
ATM	Q13315	3016	VLMRLQEKLKGVEEG	KAT5	Homo sapiens	17923702
MTA1	Q13330	626	RNLLLNGKSYPTKVR	EP300	Homo sapiens	16617102
KLF1	Q13351	265	IAETAPSKRGRRSWA	EP300;CREBBP	Homo sapiens	9707565
KLF1	Q13351	274	GRRSWARKRQAAHTC	EP300;CREBBP	Homo sapiens	9707565;11259590
KLF1	Q13351	288	CAHPGCGKSYTKSSH	EP300;CREBBP	Homo sapiens	11259590
RUNX3	Q13761	148	VGRSGRGKSFTLTIT	EP300	Homo sapiens	15138260
RUNX3	Q13761	186	EPRRHRQKLEDQTKP	EP300	Homo sapiens	15138260
RUNX3	Q13761	192	QKLEDQTKPFPDRFG	EP300	Homo sapiens	15138260
TRIM29	Q14134	102	SMDSMEGKRSPYAGL	EP300	Homo sapiens	20368352
TRIM29	Q14134	116	LQLGAAKKPPVTFAE	EP300	Homo sapiens	20368352
TRIM29	Q14134	275	ETELSLQKEQLQLKI	EP300	Homo sapiens	20368352
TRIM29	Q14134	291	EIEDEAEKWQKEKDR	EP300	Homo sapiens	20368352
TRIM29	Q14134	300	QKEKDRIKSFTTNEK	EP300	Homo sapiens	20368352
TRIM29	Q14134	361	AKVLHEDKQTREQLH	EP300	Homo sapiens	20368352
TRIM29	Q14134	478	YSMYLTPKGGVRTSY	EP300	Homo sapiens	20368352
TRIM29	Q14134	495	SSPGRFTKETTQKNF	EP300	Homo sapiens	20368352
TRIM29	Q14134	554	LMRSQSPKAQPQTWK	EP300	Homo sapiens	20368352
WRN	Q14191	1117	YSYKPCDKISSGSNI	EP300;CREBBP	Homo sapiens	20428248
WRN	Q14191	1127	SGSNISKKSIMVQSP	EP300;CREBBP	Homo sapiens	20428248
WRN	Q14191	1389	CSSSKRSKEEVGINT	EP300;CREBBP	Homo sapiens	20428248
WRN	Q14191	1413	RLPVWFAKGSDTSKK	EP300;CREBBP	Homo sapiens	20428248
WRN	Q14191	366	GEDVLGNKVERKEDG	EP300;CREBBP	Homo sapiens	20428248
WRN	Q14191	887	LTEIRNEKFRLYKLK	EP300;CREBBP	Homo sapiens	20428248
HIC1	Q14526	333	SLLYRWMKHEPGLGS	EP300;CREBBP	Homo sapiens	17283066
MEF2D	Q14814	439	THPHISIKSEPVSPS	CREBBP	Homo sapiens	16166628
NR1D2	Q14995	162	RCQQCRFKKCLSVGM	KAT5	Homo sapiens	17996965
NR1D2	Q14995	163	CQQCRFKKCLSVGMS	KAT5	Homo sapiens	17996965
ALX1	Q15699	131	DSNVSSSKKRRHRTT	EP300;CREBBP	Homo sapiens	12929931
SMAD2	Q15796	19	VKRLLGWKKSAGGSG	EP300	Homo sapiens	17074756
NFE2L2	Q16236	438	PVSPGHRKTPFTKDK	EP300;CREBBP	Homo sapiens	19273602
NFE2L2	Q16236	443	HRKTPFTKDKHSSRL	EP300;CREBBP	Homo sapiens	19273602
NFE2L2	Q16236	445	KTPFTKDKHSSRLEA	EP300;CREBBP	Homo sapiens	19273602
NFE2L2	Q16236	462	TRDELRAKALHIPFP	EP300;CREBBP	Homo sapiens	19273602
NFE2L2	Q16236	472	HIPFPVEKIINLPVV	EP300;CREBBP	Homo sapiens	19273602
NFE2L2	Q16236	506	RDIRRRGKNKVAAQN	EP300;CREBBP	Homo sapiens	19273602
NFE2L2	Q16236	508	IRRRGKNKVAAQNCR	EP300;CREBBP	Homo sapiens	19273602
NFE2L2	Q16236	518	AQNCRKRKLENIVEL	EP300;CREBBP	Homo sapiens	19273602
NFE2L2	Q16236	543	KEKLLKEKGENDKSL	EP300;CREBBP	Homo sapiens	19273602
NFE2L2	Q16236	548	KEKGENDKSLHLLKK	EP300;CREBBP	Homo sapiens	19273602
NFE2L2	Q16236	554	DKSLHLLKKQLSTLY	EP300;CREBBP	Homo sapiens	19273602
NFE2L2	Q16236	555	KSLHLLKKQLSTLYL	EP300;CREBBP	Homo sapiens	19273602
MAPK14	Q16539	152	DIIHRDLKPSNLAVN	EP300	Homo sapiens	21444723
MAPK14	Q16539	53	TGLRVAVKKLSRPFQ	EP300	Homo sapiens	21444723
HIST2H2AC	Q16777	6	**MSGRGKQGGKARA	EP300;HAT1	Homo sapiens	16319397;20167786;9880483;9427644
HIST2H2BE	Q16778	13	KSAPAPKKGSKKAVT	EP300	Homo sapiens	19666589;9880483
HIST2H2BE	Q16778	16	PAPKKGSKKAVTKAQ	EP300	Homo sapiens	19666589;9880483
HIST2H2BE	Q16778	21	GSKKAVTKAQKKDGK	EP300	Homo sapiens	19666589;9880483
HIST2H2BE	Q16778	6	**MPEPAKSAPAPKK	EP300	Homo sapiens	19666589;9880483
CRTC2	Q53ET0	629	DSSPGFSKEIAAALA	EP300;CREBBP	Homo sapiens	18849969
HIST2H2BF	Q5QNW6	13	KSAPAPKKGSKKAVT	EP300	Homo sapiens	16916647;19608861;9880483
HIST2H2BF	Q5QNW6	16	PAPKKGSKKAVTKVQ	EP300	Homo sapiens	16916647;19608861;9880483
HIST2H2BF	Q5QNW6	21	GSKKAVTKVQKKDGK	EP300	Homo sapiens	16916647;19608861;20167786;9880483
HIST2H2BF	Q5QNW6	6	**MPDPAKSAPAPKK	EP300	Homo sapiens	9880483
HIST2H2AA3	Q6FI13	6	**MSGRGKQGGKARA	EP300;HAT1	Homo sapiens	16319397;9880483;9427644
HIST2H3A	Q71DI3	19	TGGKAPRKQLATKAA	EP300	Homo sapiens	21669532
HIST2H3A	Q71DI3	24	PRKQLATKAARKSAP	EP300	Homo sapiens	21669532
H2AFV	Q71UI9	5	***MAGGKAGKDSGK	EP300;HAT1	Homo sapiens	9880483;9427644
PTF1A	Q7RTS3	201	PYEKRLSKVDTLRLA	KAT2B	Homo sapiens	18834332
NFE4	Q86UQ8	43	DLPLRPRKQATAAGQ	KAT2B	Homo sapiens	15273251
WDR63	Q8IWG1	4	****MAPKQKKKTSR	EP300	Homo sapiens	21669532
HIST3H2BB	Q8N257	13	KSAPAPKKGSKKAVT	EP300	Homo sapiens	9880483
HIST3H2BB	Q8N257	16	PAPKKGSKKAVTKAQ	EP300	Homo sapiens	9880483
HIST3H2BB	Q8N257	21	GSKKAVTKAQKKDGK	EP300	Homo sapiens	9880483
HIST3H2BB	Q8N257	6	**MPDPSKSAPAPKK	EP300	Homo sapiens	9880483
MAML1	Q92585	138	GDLFPGHKKTRREAP	EP300	Homo sapiens	17300219
MAML1	Q92585	139	DLFPGHKKTRREAPL	EP300	Homo sapiens	17300219
MAML1	Q92585	188	LGLDSLNKKRLADSS	EP300	Homo sapiens	17300219;19608861
MAML1	Q92585	189	GLDSLNKKRLADSSL	EP300	Homo sapiens	17300219
MAML1	Q92585	278	FNEDFEEKKDPESSG	EP300	Homo sapiens	17300219
MAML1	Q92585	279	NEDFEEKKDPESSGS	EP300	Homo sapiens	17300219
KAT2B	Q92831	416	GSSSPACKASSGLEA	KAT2B	Homo sapiens	12888487
KAT2B	Q92831	428	LEANPGEKRKMTDSH	KAT2B	Homo sapiens	12888487
KAT2B	Q92831	430	ANPGEKRKMTDSHVL	KAT2B	Homo sapiens	12888487
KAT2B	Q92831	441	SHVLEEAKKPRVMGD	KAT2B	Homo sapiens	12888487
KAT2B	Q92831	442	HVLEEAKKPRVMGDI	KAT2B	Homo sapiens	12888487
DDX17	Q92841	108	GGGGLPPKKFGNPGE	EP300	Homo sapiens	20663877
DDX17	Q92841	109	GGGLPPKKFGNPGER	EP300	Homo sapiens	20663877
DDX17	Q92841	121	GERLRKKKWDLSELP	EP300	Homo sapiens	20663877
IRF7	Q92985	92	TAERAGWKTNFRCAL	KAT2B	Homo sapiens	12374802
KAT5	Q92993	189	AQPGRKRKSNCLGTD	KAT5	Homo sapiens	20100829
KAT5	Q92993	327	AKCFLDHKTLYYDTD	KAT5	Homo sapiens	20100829
KAT5	Q92993	76	QFPKKEAKTPTKNGL	KAT5	Homo sapiens	20100829
KAT5	Q92993	80	KEAKTPTKNGLPGSR	KAT5	Homo sapiens	20100829
HIST1H2AC	Q93077	6	**MSGRGKQGGKARA	EP300;HAT1	Homo sapiens	19666589;9880483;9427644
NEIL2	Q969S2	150	VNDFSRAKKANKRGD	EP300	Homo sapiens	15175427
NEIL2	Q969S2	151	NDFSRAKKANKRGDW	EP300	Homo sapiens	15175427
NEIL2	Q969S2	154	SRAKKANKRGDWRDP	EP300	Homo sapiens	15175427
NEIL2	Q969S2	50	QDTQVHGKKLFLRFD	EP300	Homo sapiens	15175427
NR1H4	Q96RI1	167	FFRRSITKNAVYKCK	EP300	Homo sapiens	19883617
NR1H4	Q96RI1	227	KRLRKNVKQHADQTV	EP300	Homo sapiens	19883617
KLF6	Q99612	209	CHFNGCRKVYTKSSH	CREBBP	Homo sapiens	16230382
KLF6	Q99612	213	GCRKVYTKSSHLKAH	CREBBP	Homo sapiens	16230382
KLF6	Q99612	218	YTKSSHLKAHQRTHT	CREBBP	Homo sapiens	16230382
CDC6	Q99741	105	FDNQLTIKSPSKREL	KAT2A	Homo sapiens	19343071
CDC6	Q99741	109	LTIKSPSKRELAKVH	KAT2A	Homo sapiens	19343071
CDC6	Q99741	92	PPHSHTLKGRRLVFD	KAT2A	Homo sapiens	19343071
HIST1H2BM	Q99879	13	KSAPVPKKGSKKAIN	EP300	Homo sapiens	19608861;9880483
HIST1H2BM	Q99879	16	PVPKKGSKKAINKAQ	EP300	Homo sapiens	19608861;9880483
HIST1H2BM	Q99879	21	GSKKAINKAQKKDGK	EP300	Homo sapiens	19608861;9880483
HIST1H2BM	Q99879	6	**MPEPVKSAPVPKK	EP300	Homo sapiens	19608861;9880483
HIST1H2BL	Q99880	6	**MPELAKSAPAPKK	EP300	Homo sapiens	19608861;9880483
CDT1	Q9H211	24	PPRIAPPKLACRTPS	EP300;KAT2B	Homo sapiens	19276081
CDT1	Q9H211	49	SATSGSRKRARPPAA	EP300;KAT2B	Homo sapiens	19276081
KAT8	Q9H7Z6	274	AKLFLDHKTLYFDVE	KAT8	Homo sapiens	21502975
GCM1	Q9NP62	367	AGNLYEEKVHVDFNS	CREBBP	Homo sapiens	16166624
GCM1	Q9NP62	406	QQYSLPSKSSKWDFE	CREBBP	Homo sapiens	16166624
GCM1	Q9NP62	409	SLPSKSSKWDFEEEM	CREBBP	Homo sapiens	16166624
ONECUT1	Q9UBC0	339	RNPKPWSKLKSGRET	CREBBP	Homo sapiens	15304484
PARP2	Q9UGN5	37	PEDSSPAKKTRRCQR	KAT2B;KAT2A	Homo sapiens	18436469
PARP2	Q9UGN5	38	EDSSPAKKTRRCQRQ	KAT2B;KAT2A	Homo sapiens	18436469
BAZ2A	Q9UIF9	680	RGRPPKVKITELLNK	KAT8	Homo sapiens	19578370
PLAGL2	Q9UPG8	250	SQELLKIKTEPVDML	KAT5	Homo sapiens	17551969
PLAGL2	Q9UPG8	269	CSSTVSVKEELSPVL	KAT5	Homo sapiens	17551969
PLAGL2	Q9UPG8	356	YLPDKLPKVEVDSFL	KAT5	Homo sapiens	17551969
ATF5	Q9Y2D1	29	GWLVDYGKLPPAPAP	CREBBP;EP300	Homo sapiens	21791614
KLF13	Q9Y2Y9	166	DLESPQRKHKCHYAG	EP300	Homo sapiens	12758070
KLF13	Q9Y2Y9	168	ESPQRKHKCHYAGCE	EP300	Homo sapiens	12758070
KLF13	Q9Y2Y9	180	GCEKVYGKSSHLKAH	EP300	Homo sapiens	12758070
KLF13	Q9Y2Y9	225	YRTHTGEKKFSCPIC	EP300;KAT2B	Homo sapiens	12758070
KLF13	Q9Y2Y9	226	RTHTGEKKFSCPICE	EP300;KAT2B	Homo sapiens	12758070
KLF13	Q9Y2Y9	234	FSCPICEKRFMRSDH	EP300	Homo sapiens	12758070
NCOA3	Q9Y6Q9	616	QRGPLESKGHKKLLQ	EP300;CREBBP	Homo sapiens	10490106
NCOA3	Q9Y6Q9	619	PLESKGHKKLLQLLT	EP300;CREBBP	Homo sapiens	10490106
NCOA3	Q9Y6Q9	620	LESKGHKKLLQLLTC	EP300;CREBBP	Homo sapiens	10490106

## Sheet: Table S2
Supplementary Table S2. From the scientific literature and public data resources, we totally collected and integrated 158 HAT-specific sites in 45 non-human proteins as the testing data set.
Gene name	UniProt	Position	Peptide	HAT	Species	PMID
Myc	P01108	149	AAKLVSEKLASYQAA	KAT2A;KAT2B	Mus musculus	15572685
Myc	P01108	323	RKDYPAAKRAKLDSG	KAT2A;KAT2B	Mus musculus	15572685
Myc	P01108	417	EHKLTSEKDLLRKRR	KAT2A;KAT2B	Mus musculus	15572685
His3	P02299	10	RTKQTARKSTGGKAP	CREBBP;EP300	Drosophila melanogaster	21518915
His3	P02299	15	ARKSTGGKAPRKQLA	CREBBP;EP300	Drosophila melanogaster	7862667;21518915
His3	P02299	19	TGGKAPRKQLATKAA	CREBBP;EP300	Drosophila melanogaster	15188406;21518915
His3	P02299	28	LATKAARKSAPATGG	CREBBP	Drosophila melanogaster	19700617
HHF1	P02309	13	KGGKGLGKGGAKRHR	HAT1;KAT5	Saccharomyces cerevisiae	8754835;8858151;14761951;18373695;1600945;8373369;2044150;21726436
HHF1	P02309	17	GLGKGGAKRHRKILR	KAT2A;KAT5;KAT8	Saccharomyces cerevisiae	8754835;8805705;12626510;1600945;8373369;2044150;21726436
HHF1	P02309	6	**MSGRGKGGKGLGK	HAT1;KAT5	Saccharomyces cerevisiae	8754835;14761951;18373695;1600945;8373369;2044150;21726436
HHF1	P02309	9	SGRGKGGKGLGKGGA	KAT2A;HAT1;KAT5	Saccharomyces cerevisiae	8754835;8805705;1600945;8373369;2044150;21726436
Large T antigen	P03070	697	CRGFTCFKKPPTPPP	EP300;CREBBP	Simian virus 40	15254196;16611888
Early E1A protein	P03254	253	VVPLCPIKPVAVRVG	EP300;CREBBP	Human adenovirus C serotype 2	11114158
Early E1A protein	P03254	285	QPLDLSCKRPRP***	EP300;CREBBP	Human adenovirus C serotype 2	11114158;12161448
gag-pol	P03367	1423	IKVVPRRKAKIIRDY	EP300	Human immunodeficiency virus type 1 group M subtype B	16096645;12486002
gag-pol	P03367	1425	VVPRRKAKIIRDYGK	EP300	Human immunodeficiency virus type 1 group M subtype B	16096645;12486002
gag-pol	P03367	1432	KIIRDYGKQMAGDDC	EP300	Human immunodeficiency virus type 1 group M subtype B	16096645
tat	P04610	28	ACTTCYCKKCCFHCQ	KAT2B	Human immunodeficiency virus type 1 group M subtype B	10545121;11956210;12486002
tat	P04610	50	LGISYGRKKRRQRRR	EP300;KAT2A	Human immunodeficiency virus type 1 group M subtype B	10545121;11384967;11956210;11931765;12904943;15933374;12486002;16085422
tat	P04610	51	GISYGRKKRRQRRRP	EP300;KAT2A	Human immunodeficiency virus type 1 group M subtype B	10545121;11384967
Myb	P06876	438	PCRDQTVKTQKENSI	CREBBP	Mus musculus	11073948
Myb	P06876	441	DQTVKTQKENSIFRT	CREBBP	Mus musculus	11073948
Small delta antigen	P0C6L3	72	GEGAPPAKRARTDQM	EP300	Hepatitis delta virus genotype I (isolate D380)	14967488
Myod1	P10085	102	LWACKACKRKTTNAD	KAT2B;EP300;CREBBP	Mus musculus	10619020;10944526
Myod1	P10085	104	ACKACKRKTTNADRR	KAT2B	Mus musculus	10619020
Myod1	P10085	99	RCLLWACKACKRKTT	KAT2B;EP300;CREBBP	Mus musculus	10619020;10944526
GATA1	P17678	214	GIQTRNRKVSSKGKK	EP300;CREBBP	Gallus gallus	9859997
GATA1	P17678	218	RNRKVSSKGKKRRPP	EP300;CREBBP	Gallus gallus	9859997
GATA1	P17678	220	RKVSSKGKKRRPPGG	EP300;CREBBP	Gallus gallus	9859997
Gata1	P17679	233	NACGLYHKMNGQNRP	CREBBP	Mus musculus	10207073
Gata1	P17679	245	NRPLIRPKKRMIVSK	CREBBP	Mus musculus	10207073
Gata1	P17679	246	RPLIRPKKRMIVSKR	CREBBP	Mus musculus	10207073
Gata1	P17679	252	KKRMIVSKRAGTQCT	CREBBP	Mus musculus	10207073
Gata1	P17679	287	NACGLYFKLHQVNRP	CREBBP	Mus musculus	10207073
Gata1	P17679	299	NRPLTMRKDGIQTRN	CREBBP	Mus musculus	10207073
Gata1	P17679	308	GIQTRNRKASGKGKK	CREBBP	Mus musculus	10207073
Gata1	P17679	312	RNRKASGKGKKKRGS	CREBBP	Mus musculus	10207073
Gata1	P17679	314	RKASGKGKKKRGSNL	CREBBP	Mus musculus	10207073
Gata1	P17679	315	KASGKGKKKRGSNLA	CREBBP	Mus musculus	10207073
Gata1	P17679	316	ASGKGKKKRGSNLAG	CREBBP	Mus musculus	10207073
SNF2	P22082	1494	PKPRTAGKTSVKSAR	KAT2A	Saccharomyces cerevisiae	21159817
SNF2	P22082	1498	TAGKTSVKSARTSTR	KAT2A	Saccharomyces cerevisiae	21159817
Nfya	P23708	283	KRRQARAKLEAEGKI	EP300	Mus musculus	18815279
Nfya	P23708	289	AKLEAEGKIPKERRK	EP300	Mus musculus	18815279
Cebpb	P28033	117	SLGRAGAKAAPPACF	EP300	Mus musculus	17110376
Cebpb	P28033	215	APAKAKAKKTVDKLS	EP300	Mus musculus	17110376
Cebpb	P28033	216	PAKAKAKKTVDKLSD	EP300	Mus musculus	17110376
Cebpb	P28033	39	DCLAYGAKAARAAPR	EP300	Mus musculus	17110376
Etv1	P41164	116	FKFSYGEKCLYNVSA	EP300;KAT2B	Mus musculus	12917345
Etv1	P41164	33	PTNVRKRKFINRDLA	EP300	Mus musculus	12917345
Sox2	P48432	105	RLRALHMKEHPDYKY	EP300;CREBBP	Mus musculus	19591226
Sox2	P48432	111	MKEHPDYKYRPRRKT	EP300;CREBBP	Mus musculus	19591226
Sox2	P48432	117	YKYRPRRKTKTLMKK	EP300;CREBBP	Mus musculus	19591226
Sox2	P48432	119	YRPRRKTKTLMKKDK	EP300;CREBBP	Mus musculus	19591226
Sox2	P48432	123	RKTKTLMKKDKYTLP	EP300;CREBBP	Mus musculus	19591226
Sox2	P48432	37	AATGGNQKNSPDRVK	EP300;CREBBP	Mus musculus	19591226
Sox2	P48432	60	WSRGQRRKMAQENPK	EP300;CREBBP	Mus musculus	19591226
Sox2	P48432	67	KMAQENPKMHNSEIS	EP300;CREBBP	Mus musculus	19591226
Sox2	P48432	75	MHNSEISKRLGAEWK	EP300;CREBBP	Mus musculus	19591226
Sox2	P48432	89	KLLSETEKRPFIDEA	EP300;CREBBP	Mus musculus	19591226
Sox2	P48432	97	RPFIDEAKRLRALHM	EP300;CREBBP	Mus musculus	19591226
Tdg	P56581	46	EPAPEAPKRRKRKPR	CREBBP;EP300	Mus musculus	11864601
Tdg	P56581	70	PKKPATSKKSGKSTK	CREBBP;EP300	Mus musculus	11864601
Tdg	P56581	71	KKPATSKKSGKSTKS	CREBBP;EP300	Mus musculus	11864601
Tdg	P56581	74	ATSKKSGKSTKSKEK	CREBBP;EP300	Mus musculus	11864601
HTR2	P59226	10	RTKQTARKSTGGKAP	KAT2A;TAF1	Arabidopsis thaliana	15598823;17085686;20008096;18030344
HTR2	P59226	28	LATKAARKSAPATGG	KAT2A;TAF1	Arabidopsis thaliana	17085686;20008096;21311030
At1g07660	P59259	13	KGGKGLGKGGAKRHR	KAT2A;TAF1;HAG2;KAT7	Arabidopsis thaliana	14504245;17085686;18030344;20129055;21311030
HHT1	P61830	10	RTKQTARKSTGGKAP	KAT2A;ELP3	Saccharomyces cerevisiae	11545749;15280228;17194708;1600945;21726436
HHT1	P61830	15	ARKSTGGKAPRKQLA	KAT2A;SAS3;KAT8;HAP2	Saccharomyces cerevisiae	8805705;12626510;15280228;17194708;1600945;21726436
HHT1	P61830	19	TGGKAPRKQLASKAA	KAT2A;ELP3	Saccharomyces cerevisiae	11545749;15280228;17194708;1600945
HHT1	P61830	24	PRKQLASKAARKSAP	KAT2A;ELP3	Saccharomyces cerevisiae	11545749;15280228;1600945
HHT1	P61830	28	LASKAARKSAPSTGG	KAT2A;ELP3	Saccharomyces cerevisiae	11545749;15280228;17194708
HHT1	P61830	37	APSTGGVKKPHRYKP	KAT2A	Saccharomyces cerevisiae	17189264;21726436
HHT1	P61830	57	REIRRFQKSTELLIR	SPT10;RTT109;CREBBP;EP300	Saccharomyces cerevisiae	15888442;15882620;16503640;16627621;17194708;17272722;17272723;18458063;18662539;18662540;19270680;19023413;20065036;20668333
Hmgb1	P63158	12	DPKKPRGKMSSYAFF	KAT2B;CREBBP;EP300	Mus musculus	14532127
Hmgb1	P63158	127	LSIGDVAKKLGEMWN	KAT2B;CREBBP;EP300	Mus musculus	14532127
Hmgb1	P63158	128	SIGDVAKKLGEMWNN	KAT2B;CREBBP;EP300	Mus musculus	14532127
Hmgb1	P63158	172	KGKPDAAKKGVVKAE	KAT2B;CREBBP;EP300	Mus musculus	14532127
Hmgb1	P63158	173	GKPDAAKKGVVKAEK	KAT2B;CREBBP;EP300	Mus musculus	14532127
Hmgb1	P63158	177	AAKKGVVKAEKSKKK	KAT2B;CREBBP;EP300	Mus musculus	14532127
Hmgb1	P63158	180	KGVVKAEKSKKKKEE	KAT2B;CREBBP;EP300	Mus musculus	14532127
Hmgb1	P63158	182	VVKAEKSKKKKEEED	KAT2B;CREBBP;EP300	Mus musculus	14532127
Hmgb1	P63158	183	VKAEKSKKKKEEEDD	KAT2B;CREBBP;EP300	Mus musculus	14532127
Hmgb1	P63158	184	KAEKSKKKKEEEDDE	KAT2B;CREBBP;EP300	Mus musculus	14532127
Hmgb1	P63158	185	AEKSKKKKEEEDDEE	KAT2B;CREBBP;EP300	Mus musculus	14532127
Hmgb1	P63158	28	QTCREEHKKKHPDAS	KAT2B;CREBBP;EP300	Mus musculus	14532127
Hmgb1	P63158	29	TCREEHKKKHPDASV	KAT2B;CREBBP;EP300	Mus musculus	14532127
Hmgb1	P63158	3	*****MGKGDPKKPR	KAT2B;CREBBP;EP300	Mus musculus	14532127
Hmgb1	P63158	30	CREEHKKKHPDASVN	KAT2B;CREBBP;EP300	Mus musculus	14532127
Hmgb1	P63158	7	*MGKGDPKKPRGKMS	KAT2B;CREBBP;EP300	Mus musculus	14532127
Hmgb1	P63158	8	MGKGDPKKPRGKMSS	KAT2B;CREBBP;EP300	Mus musculus	14532127
Hist1h3a	P68433	10	RTKQTARKSTGGKAP	EP300;CREBBP	Mus musculus	15939707;17194708;19737024;21518915
Hist1h3a	P68433	15	ARKSTGGKAPRKQLA	EP300;CREBBP	Mus musculus	15939707;16457588;17194708;19737024;21518915
Hist1h3a	P68433	19	TGGKAPRKQLATKAA	EP300;CREBBP	Mus musculus	15939707;17194708;19737024;21518915
HHT1	P69150	37	APATGGIKKPHRFRP	KAT2A	Tetrahymena thermophila	17189264;17194708
HHF1	P69152	16	GMGKVGAKRHSRKSN	KAT2A	Tetrahymena thermophila	3080415;17194708;284382
HHF1	P69152	8	MAGGKGGKGMGKVGA	KAT2A	Tetrahymena thermophila	3080415;17194708;284382
His4	P84040	17	GLGKGGAKRHRKVLR	KAT8	Drosophila melanogaster	6783663;10882077;10594033;15188406;16227571;2060643
pan	P91943	25	TDEVKIFKDEGDRED	CREBBP	Drosophila melanogaster	9774110
RSC4	Q02206	25	RPKYLPGKHPKNQEK	KAT2A	Saccharomyces cerevisiae	17803945
pop-1	Q10666	185	RRAQGGGKAKKDDHV	CREBBP;EP300	Caenorhabditis elegans	12651889
pop-1	Q10666	187	AQGGGKAKKDDHVKK	CREBBP;EP300	Caenorhabditis elegans	12651889
pop-1	Q10666	188	QGGGKAKKDDHVKKP	CREBBP;EP300	Caenorhabditis elegans	12651889
Iswi	Q24368	753	FRKTVGYKVPKNTEL	KAT2A	Drosophila melanogaster	17760996
NR1	Q2TUU8	197	NCDSERCKKQLLNNS	CREBBP;KAT2A	Schistosoma mansoni	18359485
NR1	Q2TUU8	198	CDSERCKKQLLNNSI	CREBBP;KAT2A	Schistosoma mansoni	18359485
NR1	Q2TUU8	344	VRKRRQGKKREQSSC	CREBBP;KAT2A	Schistosoma mansoni	18359485
NR1	Q2TUU8	345	RKRRQGKKREQSSCE	CREBBP;KAT2A	Schistosoma mansoni	18359485
Cttn	Q60598	124	SVRGFGGKFGVQMDR	KAT2B	Mus musculus	17643370
Cttn	Q60598	161	YSSGFGGKYGVQADR	KAT2B	Mus musculus	17643370
Cttn	Q60598	189	TEKHESQKDYSKGFG	KAT2B	Mus musculus	17643370
Cttn	Q60598	198	YSKGFGGKYGIDKDK	KAT2B	Mus musculus	17643370;19608861
Cttn	Q60598	203	GGKYGIDKDKVDKSA	KAT2B	Mus musculus	17643370
Cttn	Q60598	235	YVKGFGGKFGVQTDR	KAT2B	Mus musculus	17643370;19608861
Cttn	Q60598	272	YKTGFGGKFGVQSER	KAT2B	Mus musculus	17643370;19608861
Cttn	Q60598	309	YAKGFGGKYGVQKDR	KAT2B	Mus musculus	17643370;19608861
Cttn	Q60598	319	VQKDRMDKNASTFEE	KAT2B	Mus musculus	17643370
Cttn	Q60598	87	ASHGYGGKFGVEQDR	KAT2B	Mus musculus	17643370;19608861
Klf4	Q60793	225	PGGGLMGKFVLKASL	EP300;CREBBP	Mus musculus	17908689
Klf4	Q60793	229	LMGKFVLKASLTTPG	EP300;CREBBP	Mus musculus	17908689
Nfe2l2	Q60795	588	GNVFLVPKSKKPDTK	CREBBP	Mus musculus	21196497
Nfe2l2	Q60795	591	FLVPKSKKPDTKKN*	CREBBP	Mus musculus	21196497
Zbtb7b	Q64321	210	RRSRKPRKAFLQTKG	EP300	Mus musculus	20810990
Zbtb7b	Q64321	216	RKAFLQTKGARANHL	EP300	Mus musculus	20810990
Zbtb7b	Q64321	339	PGLDGQDKLVRKRRS	EP300	Mus musculus	20810990
Hist2h2ab	Q64522	6	**MSGRGKQGGKARA	HAT1	Mus musculus	19737024;9427644
Hist2h2ac	Q64523	6	**MSGRGKQGGKARA	HAT1	Mus musculus	19737024;9427644
Rbl2	Q64700	1068	AMPSPREKIFYYFSN	EP300	Mus musculus	20676144
Rbl2	Q64700	1079	YFSNSPSKRLREINS	EP300	Mus musculus	20676144
Rbl2	Q64700	1111	DGSESPAKRICPENH	EP300	Mus musculus	20676144
Rbl2	Q64700	128	SLIEFFNKMKKWEDM	EP300	Mus musculus	20676144
Rbl2	Q64700	130	IEFFNKMKKWEDMAN	EP300	Mus musculus	20676144
Borf-1	Q8ALT9	109	LFKVIRDKKGPYMLC	EP300	Bovine foamy virus	21813148
Borf-1	Q8ALT9	110	FKVIRDKKGPYMLCQ	EP300	Bovine foamy virus	21813148
Borf-1	Q8ALT9	66	ENYKLHLKRDELRGG	EP300	Bovine foamy virus	21813148
Nrip1	Q8CBD1	158	QQIRQSLKEQGYALS	EP300	Mus musculus	15879431;18655826
Nrip1	Q8CBD1	287	YSREHALKTQNAHQV	EP300	Mus musculus	15879431;18655826
Mef2c	Q8CFN5	4	****MGRKKIQITRI	EP300	Mus musculus	18086704
Ppargc1b	Q8VHJ7	202	VDGTQDKKTPTLRAQ	KAT2A	Mus musculus	19491097
Ppargc1b	Q8VHJ7	218	RPCTELHKHLTSVLP	KAT2A	Mus musculus	19491097
Ppargc1b	Q8VHJ7	230	VLPCPRVKACSPTPH	KAT2A	Mus musculus	19491097
Ppargc1b	Q8VHJ7	455	EEEEWGRKRPGRGLP	KAT2A	Mus musculus	19491097
Ppargc1b	Q8VHJ7	469	PWTKLGRKMDSSVCP	KAT2A	Mus musculus	19491097
Ppargc1b	Q8VHJ7	645	ATPGASHKLPKRHPE	KAT2A	Mus musculus	19491097
Ppargc1b	Q8VHJ7	674	PVSQAGQKRPFSCSF	KAT2A	Mus musculus	19491097
Ppargc1b	Q8VHJ7	726	APLPTETKAPRREAN	KAT2A	Mus musculus	19491097
Ppargc1b	Q8VHJ7	933	TRSKRGQKHGFITFR	KAT2A	Mus musculus	19491097
Ppargc1b	Q8VHJ7	994	ESLPSSGKSKYEAMD	KAT2A	Mus musculus	19491097
Baz2a	Q91YE5	672	RGRPPKIKMPELLNK	KAT8	Mus musculus	19578370
Klf13	Q9JJZ6	167	DLESPQRKHKCHYAG	EP300;CREBBP;KAT2B	Mus musculus	12758070
Klf13	Q9JJZ6	169	ESPQRKHKCHYAGCE	EP300;CREBBP;KAT2B	Mus musculus	12758070
Klf13	Q9JJZ6	181	GCEKVYGKSSHLKAH	EP300;CREBBP;KAT2B	Mus musculus	12758070
Klf13	Q9JJZ6	226	YRTHTGEKKFSCPIC	EP300;CREBBP;KAT2B	Mus musculus	12758070
Klf13	Q9JJZ6	227	RTHTGEKKFSCPICE	EP300;CREBBP;KAT2B	Mus musculus	12758070
Foxo1	Q9R1E0	242	MLNPEGGKSGKSPRR	CREBBP	Mus musculus	15220471
Foxo1	Q9R1E0	245	PEGGKSGKSPRRRAA	CREBBP	Mus musculus	15220471
Foxo1	Q9R1E0	262	DNNSKFAKSRGRAAK	CREBBP	Mus musculus	15220471

## Sheet: Table S3
Supplementary Table S3. The detailed statistics of numbers of proteins and acetylation sites predicted with at least one HAT.
	Total		Annotated		Coverage		CREBBP		EP300		HAT1		KAT2A		KAT2B		KAT5		KAT8
	Pro.	Sites	Pro.	Sites	Pro. (%)	Sites (%)	Pro.	Sites	Pro.	Sites	Pro.	Sites	Pro.	Sites	Pro.	Sites	Pro.	Sites	Pro.	Sites
Homo sapiens	4488	10505	913	1492	20.3431	14.2028	436	674	395	641	29	35	186	255	312	437	23	37	27	32
Mus musculus	3908	12835	788	1246	20.1638	9.70783	355	532	332	542	39	42	160	238	269	384	16	19	28	38
Rattus norvegicus	4036	12838	784	1147	19.4252	8.93441	358	530	343	425	24	25	140	167	236	273	7	10	16	20
Drosophila melanogaster	1186	2338	102	151	8.60034	6.45851	76	107	0	0	11	14	33	54	0	0	4	7	7	8
Cavia porcellus	262	989	43	95	16.4122	9.60566	30	56	15	49	3	4	0	0	20	39	4	7	4	6
Plasmodium falciparum	230	426	23	44	10	10.3286	17	22	0	0	3	5	12	26	0	0	0	0	6	8
Toxoplasma gondii	290	457	42	58	14.4828	12.6915	25	28	0	0	8	10	16	24	0	0	0	0	4	6
Saccharomyces cerevisiae	1368	4284	46	67	3.36257	1.56396	0	0	0	0	7	8	44	59	0	0	2	5	0	0
Arabidopsis thaliana	130	178	23	44	17.6923	24.7191	13	22	0	0	5	6	12	25	0	0	0	0	6	8
Total	15898	44850	2764	4344	17.3858	9.68562	1310	1971	1085	1657	129	149	603	848	837	1133	56	85	98	126

## Sheet: Table S4
Supplementary Table S4. The detailed results of 2,764 proteins together with predicted HAT-specific acetylation sites. Totally, there were 6,021 pairs of ssHSRs predicted. The PPI information was provided if available (Yes or No). The primary references were also provided for known ssHSRs.
Gene name	UniProt	Position	Peptide	HAT	Score	Cut-off	Species	PPI	References
HTR2	P59226	10	RTKQTARKSTGGKAP	KAT2A	2.783	1.897	Arabidopsis thaliana	Yes	15598823;17085686;20008096;18030344
HTR2	P59226	28	LATKAARKSAPATGG	KAT2A	2.406	1.897	Arabidopsis thaliana	Yes	17085686;20008096;21311030
His3	P02299	10	RTKQTARKSTGGKAP	CREBBP	2.923	1.785	Drosophila melanogaster	Yes	21518915
His3	P02299	15	ARKSTGGKAPRKQLA	CREBBP	2.859	1.785	Drosophila melanogaster	Yes	7862667;21518915
His3	P02299	19	TGGKAPRKQLATKAA	CREBBP	2.185	1.785	Drosophila melanogaster	Yes	15188406;21518915
His4	P84040	17	GLGKGGAKRHRKVLR	KAT8	36.7	14.222	Drosophila melanogaster	Yes	6783663;10882077;10594033;15188406;16227571;2060643
pan	P91943	25	TDEVKIFKDEGDRED	CREBBP	2.456	1.785	Drosophila melanogaster	Yes	9774110
Iswi	Q24368	753	FRKTVGYKVPKNTEL	KAT2A	2.841	1.897	Drosophila melanogaster	Yes	17760996
TP73	O15350	321	ALNESSAKNGAASKR	EP300	0.694	0.659	Homo sapiens	Yes	11804596;20167786
TP73	O15350	327	AKNGAASKRAFKQSP	EP300	0.913	0.659	Homo sapiens	Yes	11804596;20167786
TP73	O15350	331	AASKRAFKQSPPAVP	EP300	0.829	0.659	Homo sapiens	Yes	11804596
MAFG	O15525	60	KQRRRTLKNRGYAAS	CREBBP	2.282	1.785	Homo sapiens	Yes	11154691
MAFG	O15525	71	YAASCRVKRVTQKEE	CREBBP	1.964	1.785	Homo sapiens	Yes	11154691
MAFG	O15525	76	RVKRVTQKEELEKQK	CREBBP	2.496	1.785	Homo sapiens	Yes	11154691
OGG1	O15527	341	AKRRKGSKGPEG***	EP300	0.679	0.659	Homo sapiens	Yes	16478987
CCNT1	O60563	386	SKSVPSAKVSLKEYR	EP300	0.679	0.659	Homo sapiens	Yes	19387490
CCNT1	O60563	390	PSAKVSLKEYRAKHA	EP300	0.99	0.659	Homo sapiens	Yes	19387490;19608861
HIST1H2BK	O60814	6	**MPEPAKSAPAPKK	EP300	3.843	0.659	Homo sapiens	Yes	16916647;9880483
HIST1H2BK	O60814	13	KSAPAPKKGSKKAVT	EP300	4.171	0.659	Homo sapiens	Yes	17644761;16916647;19608861;9880483
HIST1H2BK	O60814	16	PAPKKGSKKAVTKAQ	EP300	3.786	0.659	Homo sapiens	Yes	17644761;16916647;19608861;9880483
HIST1H2BK	O60814	21	GSKKAVTKAQKKDGK	EP300	4.095	0.659	Homo sapiens	Yes	17644761;16916647;19608861;20167786;9880483
ESR1	P03372	268	GGRMLKHKRQRDDGE	EP300	0.94	0.659	Homo sapiens	Yes	16497729
TP53	P04637	305	ELPPGSTKRALPNNT	EP300	0.905	0.659	Homo sapiens	Yes	12724314;19155208;19608861
TP53	P04637	320	SSSPQPKKKPLDGEY	KAT2B	1.881	1.694	Homo sapiens	Yes	9744860;9891054;19155208
JUN	P05412	268	RNRIAASKCRKRKLE	EP300	0.881	0.659	Homo sapiens	Yes	16214953
JUN	P05412	271	IAASKCRKRKLERIA	EP300	0.732	0.659	Homo sapiens	Yes	16214953
JUN	P05412	273	ASKCRKRKLERIARL	EP300	0.69	0.659	Homo sapiens	Yes	16214953
RB1	P06400	873	SNPPKPLKKLRFDIE	KAT2B	2.349	1.694	Homo sapiens	Yes	UniProt
RB1	P06400	874	NPPKPLKKLRFDIEG	KAT2B	1.945	1.694	Homo sapiens	Yes	UniProt
HIST1H2BJ	P06899	6	**MPEPAKSAPAPKK	EP300	3.843	0.659	Homo sapiens	Yes	9880483
HIST1H2BJ	P06899	13	KSAPAPKKGSKKAVT	EP300	4.171	0.659	Homo sapiens	Yes	17644761;9880483
HIST1H2BJ	P06899	16	PAPKKGSKKAVTKAQ	EP300	3.786	0.659	Homo sapiens	Yes	17644761;9880483
HIST1H2BJ	P06899	21	GSKKAVTKAQKKDGK	EP300	4.095	0.659	Homo sapiens	Yes	17644761;9880483
SP1	P08047	703	MRSDHLSKHIKTHQN	EP300	0.938	0.659	Homo sapiens	Yes	16478997
HMGB1	P09429	3	*****MGKGDPKKPR	CREBBP	3.173	1.785	Homo sapiens	Yes	15005629;19166815
HMGB1	P09429	82	MKTYIPPKGETKKKF	CREBBP	1.935	1.785	Homo sapiens	Yes	15005629;20167786;19166815
MAPT	P10636-8	163	GAAPPGQKGQANATR	EP300	0.742	0.659	Homo sapiens	Yes	20869593;21427723
MAPT	P10636-8	174	NATRIPAKTPPAPKT	EP300	1.268	0.659	Homo sapiens	Yes	20869593;21427723
MAPT	P10636-8	180	AKTPPAPKTPPSSGE	EP300	0.849	0.659	Homo sapiens	Yes	20869593
MAPT	P10636-8	190	PSSGEPPKSGDRSGY	EP300	1.127	0.659	Homo sapiens	Yes	20869593
MAPT	P10636-8	234	AVVRTPPKSPSSAKS	EP300	0.972	0.659	Homo sapiens	Yes	20869593;21427723
MAPT	P10636-8	259	DLKNVKSKIGSTENL	EP300	0.679	0.659	Homo sapiens	Yes	20869593;21427723
MAPT	P10636-8	290	DLSNVQSKCGSKDNI	EP300	0.909	0.659	Homo sapiens	Yes	20869593;21427723
MAPT	P10636-8	321	DLSKVTSKCGSLGNI	EP300	0.716	0.659	Homo sapiens	Yes	20869593
ATF2	P15336	357	DPDEKRRKFLERNRA	EP300	0.663	0.659	Homo sapiens	Yes	17590016
GATA1	P15976	245	NRPLIRPKKRLIVSK	EP300	1.077	0.659	Homo sapiens	Yes	UniProt
CREB1	P16220	91	QTVQSSCKDLKRLFS	CREBBP	1.847	1.785	Homo sapiens	Yes	12595525
CREB1	P16220	94	QSSCKDLKRLFSGTQ	CREBBP	2.161	1.785	Homo sapiens	Yes	12595525
CREB1	P16220	136	SRRPSYRKILNDLSS	CREBBP	1.931	1.785	Homo sapiens	Yes	12595525
PRLR	P16471	466	LKSSQTIKSREEGKA	CREBBP	2.472	1.785	Homo sapiens	Yes	20962278
PRLR	P16471	526	GALSLLPKQRENSGK	CREBBP	2.298	1.785	Homo sapiens	Yes	20962278
PRLR	P16471	533	KQRENSGKPKKPGTP	CREBBP	1.798	1.785	Homo sapiens	Yes	20962278
TAL1	P17542	221	IPTHPPDKKLSKNEI	KAT2B	2.138	1.694	Homo sapiens	Yes	11118214
TAL1	P17542	222	PTHPPDKKLSKNEIL	KAT2B	2.486	1.694	Homo sapiens	Yes	11118214;20167786
DDX5	P17844	32	RAGPLSGKKFGNPGE	EP300	0.76	0.659	Homo sapiens	Yes	19608861;20663877
DDX5	P17844	32	RAGPLSGKKFGNPGE	EP300	0.76	0.659	Homo sapiens	Yes	19608861;20663877
ATF4	P18848	311	EALTGECKELEKKNE	EP300	0.726	0.659	Homo sapiens	Yes	16219772
NFKB1	P19838	440	GTMDTESKKDPEGCD	EP300	0.716	0.659	Homo sapiens	Yes	11739381;20167786;UniProt
CCNA2	P20248	112	EAEKEAQKKPAESQK	KAT2B	3.073	1.694	Homo sapiens	Yes	19483727;20074040
USF1	P22415	246	SKGGILSKACDYIQE	KAT2B	2.064	1.694	Homo sapiens	Yes	19303849
HIST1H2BO	P23527	6	**MPDPAKSAPAPKK	EP300	3.849	0.659	Homo sapiens	Yes	16916647;19608861;9880483
HIST1H2BO	P23527	13	KSAPAPKKGSKKAVT	EP300	4.048	0.659	Homo sapiens	Yes	16916647;9880483
HIST1H2BO	P23527	16	PAPKKGSKKAVTKAQ	EP300	3.685	0.659	Homo sapiens	Yes	16916647;9880483
HIST1H2BO	P23527	21	GSKKAVTKAQKKDGK	EP300	4.006	0.659	Homo sapiens	Yes	16916647;9880483
GATA3	P23771	292	NACGLYHKMNGQNRP	EP300	0.663	0.659	Homo sapiens	Yes	10970860
GATA3	P23771	304	NRPLIKPKRRLSAAR	EP300	1.226	0.659	Homo sapiens	Yes	10970860
CIITA	P33076	141	MPAEVGQKSQKRPFP	CREBBP	1.931	1.785	Homo sapiens	Yes	11046145
HIST1H2BB	P33778	6	**MPEPSKSAPAPKK	EP300	3.885	0.659	Homo sapiens	Yes	19608861;9880483
HIST1H2BB	P33778	13	KSAPAPKKGSKKAIT	EP300	4.022	0.659	Homo sapiens	Yes	19608861;9880483
HIST1H2BB	P33778	16	PAPKKGSKKAITKAQ	EP300	3.677	0.659	Homo sapiens	Yes	19608861;9880483
HIST1H2BB	P33778	21	GSKKAITKAQKKDGK	EP300	3.996	0.659	Homo sapiens	Yes	19608861;9880483
FEN1	P39748	354	TGSLSSAKRKEPEPK	EP300	0.988	0.659	Homo sapiens	Yes	11430825;20167786;12683998
FEN1	P39748	375	AKTGAAGKFKRGK**	EP300	0.889	0.659	Homo sapiens	Yes	11430825;19608861;12683998
FEN1	P39748	380	AGKFKRGK*******	EP300	0.81	0.659	Homo sapiens	Yes	11430825;12683998
HNF4A	P41235	127	CFRAGMKKEAVQNER	CREBBP	2.105	1.785	Homo sapiens	Yes	10882110
STAT1	P42224	410	EFRHLQLKEQKNAGT	CREBBP	2.06	1.785	Homo sapiens	Yes	16481475
HTT	P42858	438	CSPVLSRKQKGKVLL	CREBBP	1.81	1.785	Homo sapiens	Yes	19345187
ETV4	P43268	6	**MERRMKAGYLDQQ	EP300	1.042	0.659	Homo sapiens	Yes	21543453
GATA4	P43694	312	PRPLAMRKEGIQTRK	EP300	1.302	0.659	Homo sapiens	Yes	18252717
GATA4	P43694	321	GIQTRKRKPKNLNKS	EP300	0.988	0.659	Homo sapiens	Yes	18252717
SOX9	P48436	61	PKGEPDLKKESEEDK	KAT5	8.875	6.581	Homo sapiens	Yes	20167786
SOX9	P48436	253	QPGKADLKREGRPLP	KAT5	8.625	6.581	Homo sapiens	Yes	20167786
SOX9	P48436	398	QSQRTHIKTEQLSPS	KAT5	8.562	6.581	Homo sapiens	Yes	20167786
ETV1	P50549	33	PTNVRKRKFINRDLA	EP300	0.933	0.659	Homo sapiens	Yes	12917345
CDK9	P50750	44	RHRKTGQKVALKKVL	KAT2A	2.797	1.897	Homo sapiens	Yes	UniProt
CDK9	P50750	44	RHRKTGQKVALKKVL	KAT2B	2.128	1.694	Homo sapiens	Yes	UniProt
CDK9	P50750	48	TGQKVALKKVLMENE	KAT2B	1.927	1.694	Homo sapiens	Yes	UniProt
STAT2	P52630	194	SLDPHQTKEQKILQE	CREBBP	2.214	1.785	Homo sapiens	Yes	17923090
CTBP2	P56545	8	MALVDKHKVKRQRLD	EP300	1.026	0.659	Homo sapiens	Yes	16356938
PTEN	P60484	128	AIHCKAGKGRTGVMI	KAT2B	2.11	1.694	Homo sapiens	Yes	16829519
HIST1H2BC	P62807	6	**MPEPAKSAPAPKK	EP300	3.843	0.659	Homo sapiens	Yes	2249688;16627869;9880483
HIST1H2BC	P62807	12	AKSAPAPKKGSKKAV	EP300	1.821	0.659	Homo sapiens	Yes	2249688;16627869;16319397
HIST1H2BC	P62807	13	KSAPAPKKGSKKAVT	EP300	4.171	0.659	Homo sapiens	Yes	2249688;16627869;16319397;9880483
HIST1H2BC	P62807	16	PAPKKGSKKAVTKAQ	EP300	3.786	0.659	Homo sapiens	Yes	2249688;16627869;16319397;9880483
HIST1H2BC	P62807	17	APKKGSKKAVTKAQK	EP300	1.927	0.659	Homo sapiens	Yes	2249688;16627869;16319397
HIST1H2BC	P62807	21	GSKKAVTKAQKKDGK	EP300	4.095	0.659	Homo sapiens	Yes	2249688;16627869;16319397;9880483
HIST1H3A	P68431	5	***MARTKQTARKST	EP300	2.603	0.659	Homo sapiens	Yes	7309716;2249688;17194708;19666589
HIST1H3A	P68431	19	TGGKAPRKQLATKAA	EP300	3.127	0.659	Homo sapiens	Yes	7309716;2249688;17194708;17644761;16916647;19608861;16627869;19666589
HIST1H3A	P68431	24	PRKQLATKAARKSAP	EP300	2.129	0.659	Homo sapiens	Yes	7309716;2249688;17194708;17644761;16916647;19608861;16627869;19666589
HIST1H3A	P68431	57	REIRRYQKSTELLIR	EP300	1.123	0.659	Homo sapiens	Yes	7309716;19407812;17194708;19608861;21454709;19666589
SMAD3	P84022	19	VKRLLGWKKGEQNGQ	EP300	0.688	0.659	Homo sapiens	Yes	17074756
H3F3A	P84243	5	***MARTKQTARKST	EP300	2.603	0.659	Homo sapiens	Yes	2249688;17194708
H3F3A	P84243	19	TGGKAPRKQLATKAA	EP300	3.127	0.659	Homo sapiens	Yes	2249688;17194708;17644761;9880483
H3F3A	P84243	24	PRKQLATKAARKSAP	EP300	2.28	0.659	Homo sapiens	Yes	2249688;17194708;17644761;9880483
H3F3A	P84243	57	REIRRYQKSTELLIR	EP300	1.157	0.659	Homo sapiens	Yes	19407812;17194708;21454709
FOXO4	P98177	186	MLNPEGGKSGKAPRR	CREBBP	1.879	1.785	Homo sapiens	Yes	12964026
FOXO4	P98177	189	PEGGKSGKAPRRRAA	CREBBP	2.754	1.785	Homo sapiens	Yes	12964026
IRF9	Q00978	128	SGQPGTQKVPSKRQH	CREBBP	3.169	1.785	Homo sapiens	Yes	17923090
IRF9	Q00978	132	GTQKVPSKRQHSSVS	CREBBP	2.306	1.785	Homo sapiens	Yes	17923090
SET	Q01105-2	11	PAAKVSKKELNSNHD	EP300	1.853	0.659	Homo sapiens	Yes	19608861;20167786;21669532
SRSF2	Q01130	52	IPRDRYTKESRGFAF	KAT5	8.781	6.581	Homo sapiens	Yes	21157427
SRSF2	Q01130	52	IPRDRYTKESRGFAF	KAT5	8.781	6.581	Homo sapiens	Yes	21157427
RUNX1	Q01196	24	STALSPGKMSEALPL	EP300	0.819	0.659	Homo sapiens	Yes	14752096;19608861;21764752
FLI1	Q01543	380	PTESSMYKYPSDISY	KAT2B	2.083	1.694	Homo sapiens	Yes	17884818
PAX5	Q02548	5	***MDLEKNYPTPRT	EP300	1.827	0.659	Homo sapiens	Yes	21357426
MECOM	Q03112	564	TTKRKDEKPLTPVPS	KAT2B	2.138	1.694	Homo sapiens	Yes	20363750
SRY	Q05066	136	YRPRRKAKMLPKNCS	EP300	0.7	0.659	Homo sapiens	Yes	15297880
MEF2C	Q06413	239	LNKNMQAKSPPPMNL	EP300	0.75	0.659	Homo sapiens	Yes	15831463
ATM	Q13315	3016	VLMRLQEKLKGVEEG	KAT5	7.812	6.581	Homo sapiens	Yes	17923702
ITPK1	Q13572	410	CVASLATKASSQ***	CREBBP	2.524	1.785	Homo sapiens	Yes	UniProt
NR1D2	Q14995	162	RCQQCRFKKCLSVGM	KAT5	9.125	6.581	Homo sapiens	Yes	17996965;UniProt
NR1D2	Q14995	163	CQQCRFKKCLSVGMS	KAT5	8.875	6.581	Homo sapiens	Yes	17996965;UniProt
SMAD2	Q15796	19	VKRLLGWKKSAGGSG	EP300	0.798	0.659	Homo sapiens	Yes	17074756
HIST2H2BE	Q16778	6	**MPEPAKSAPAPKK	EP300	3.843	0.659	Homo sapiens	Yes	19666589;9880483
HIST2H2BE	Q16778	13	KSAPAPKKGSKKAVT	EP300	4.171	0.659	Homo sapiens	Yes	19666589;9880483
HIST2H2BE	Q16778	16	PAPKKGSKKAVTKAQ	EP300	3.786	0.659	Homo sapiens	Yes	19666589;9880483
HIST2H2BE	Q16778	21	GSKKAVTKAQKKDGK	EP300	4.095	0.659	Homo sapiens	Yes	19666589;9880483
HIST2H2BF	Q5QNW6	6	**MPDPAKSAPAPKK	EP300	3.849	0.659	Homo sapiens	Yes	9880483
HIST2H2BF	Q5QNW6	13	KSAPAPKKGSKKAVT	EP300	3.623	0.659	Homo sapiens	Yes	16916647;19608861;9880483
HIST2H2BF	Q5QNW6	16	PAPKKGSKKAVTKVQ	EP300	3.472	0.659	Homo sapiens	Yes	16916647;19608861;9880483
HIST2H2BF	Q5QNW6	21	GSKKAVTKVQKKDGK	EP300	3.645	0.659	Homo sapiens	Yes	16916647;19608861;20167786;9880483
HIST2H3A	Q71DI3	19	TGGKAPRKQLATKAA	EP300	3.127	0.659	Homo sapiens	Yes	21669532
HIST2H3A	Q71DI3	24	PRKQLATKAARKSAP	EP300	2.129	0.659	Homo sapiens	Yes	21669532
HIST3H2BB	Q8N257	6	**MPDPSKSAPAPKK	EP300	3.863	0.659	Homo sapiens	Yes	9880483
HIST3H2BB	Q8N257	13	KSAPAPKKGSKKAVT	EP300	3.942	0.659	Homo sapiens	Yes	9880483
HIST3H2BB	Q8N257	16	PAPKKGSKKAVTKAQ	EP300	3.605	0.659	Homo sapiens	Yes	9880483
HIST3H2BB	Q8N257	21	GSKKAVTKAQKKDGK	EP300	3.954	0.659	Homo sapiens	Yes	9880483
DDX17	Q92841	108	GGGGLPPKKFGNPGE	EP300	0.796	0.659	Homo sapiens	Yes	20663877
DDX17	Q92841	121	GERLRKKKWDLSELP	EP300	0.692	0.659	Homo sapiens	Yes	20663877
KLF6	Q99612	209	CHFNGCRKVYTKSSH	CREBBP	2.19	1.785	Homo sapiens	Yes	16230382
KLF6	Q99612	213	GCRKVYTKSSHLKAH	CREBBP	2.06	1.785	Homo sapiens	Yes	16230382
HIST1H2BM	Q99879	6	**MPEPVKSAPVPKK	EP300	3.117	0.659	Homo sapiens	Yes	19608861;9880483
HIST1H2BM	Q99879	13	KSAPVPKKGSKKAIN	EP300	3.329	0.659	Homo sapiens	Yes	19608861;9880483
HIST1H2BM	Q99879	16	PVPKKGSKKAINKAQ	EP300	3.105	0.659	Homo sapiens	Yes	19608861;9880483
HIST1H2BM	Q99879	21	GSKKAINKAQKKDGK	EP300	3.601	0.659	Homo sapiens	Yes	19608861;9880483
HIST1H2BL	Q99880	6	**MPELAKSAPAPKK	EP300	3.327	0.659	Homo sapiens	Yes	19608861;9880483
BAZ2A	Q9UIF9	680	RGRPPKVKITELLNK	KAT8	27.8	14.222	Homo sapiens	Yes	19578370;UniProt
PLAGL2	Q9UPG8	250	SQELLKIKTEPVDML	KAT5	8	6.581	Homo sapiens	Yes	17551969
PLAGL2	Q9UPG8	269	CSSTVSVKEELSPVL	KAT5	9.812	6.581	Homo sapiens	Yes	17551969
PLAGL2	Q9UPG8	356	YLPDKLPKVEVDSFL	KAT5	8.219	6.581	Homo sapiens	Yes	17551969
KLF13	Q9Y2Y9	166	DLESPQRKHKCHYAG	EP300	0.885	0.659	Homo sapiens	Yes	12758070
KLF13	Q9Y2Y9	168	ESPQRKHKCHYAGCE	EP300	0.889	0.659	Homo sapiens	Yes	12758070
KLF13	Q9Y2Y9	180	GCEKVYGKSSHLKAH	EP300	1.01	0.659	Homo sapiens	Yes	12758070
Myod1	P10085	102	LWACKACKRKTTNAD	EP300	0.732	0.659	Mus musculus	Yes	10619020;10944526
Myod1	P10085	104	ACKACKRKTTNADRR	KAT2B	1.807	1.694	Mus musculus	Yes	10619020
Gata1	P17679	308	GIQTRNRKASGKGKK	CREBBP	1.907	1.785	Mus musculus	Yes	10207073
Gata1	P17679	312	RNRKASGKGKKKRGS	CREBBP	2.032	1.785	Mus musculus	Yes	10207073
Gata1	P17679	314	RKASGKGKKKRGSNL	CREBBP	2.069	1.785	Mus musculus	Yes	10207073
Gata1	P17679	315	KASGKGKKKRGSNLA	CREBBP	1.891	1.785	Mus musculus	Yes	10207073
Cebpb	P28033	39	DCLAYGAKAARAAPR	EP300	0.736	0.659	Mus musculus	Yes	17110376
Etv1	P41164	33	PTNVRKRKFINRDLA	EP300	0.919	0.659	Mus musculus	Yes	12917345
Etv1	P41164	116	FKFSYGEKCLYNVSA	EP300	0.875	0.659	Mus musculus	Yes	12917345
Etv1	P41164	116	FKFSYGEKCLYNVSA	KAT2B	2.642	1.694	Mus musculus	Yes	12917345
Sox2	P48432	67	KMAQENPKMHNSEIS	CREBBP	2.028	1.785	Mus musculus	Yes	19591226
Sox2	P48432	119	YRPRRKTKTLMKKDK	EP300	0.746	0.659	Mus musculus	Yes	19591226
Tdg	P56581	70	EPAPEAPKRRKRKPR	CREBBP	2.839	1.785	Mus musculus	Yes	11864601
Tdg	P56581	70	EPAPEAPKRRKRKPR	EP300	0.96	0.659	Mus musculus	Yes	11864601
Hist1h3a	P68433	10	RTKQTARKSTGGKAP	CREBBP	2.923	1.785	Mus musculus	Yes	15939707;17194708;19737024;21518915
Hist1h3a	P68433	10	RTKQTARKSTGGKAP	EP300	2.601	0.659	Mus musculus	Yes	15939707;17194708;19737024;21518915
Hist1h3a	P68433	15	ARKSTGGKAPRKQLA	CREBBP	2.859	1.785	Mus musculus	Yes	15939707;16457588;17194708;19737024;21518915
Hist1h3a	P68433	15	ARKSTGGKAPRKQLA	EP300	2.367	0.659	Mus musculus	Yes	15939707;16457588;17194708;19737024;21518915
Hist1h3a	P68433	19	TGGKAPRKQLATKAA	CREBBP	2.185	1.785	Mus musculus	Yes	15939707;17194708;19737024;21518915
Hist1h3a	P68433	19	TGGKAPRKQLATKAA	EP300	3.127	0.659	Mus musculus	Yes	15939707;17194708;19737024;21518915
Nfe2l2	Q60795	588	GNVFLVPKSKKPDTK	CREBBP	3.371	1.785	Mus musculus	Yes	21196497
Nfe2l2	Q60795	591	FLVPKSKKPDTKKN*	CREBBP	2.081	1.785	Mus musculus	Yes	21196497
Zbtb7b	Q64321	210	RRSRKPRKAFLQTKG	EP300	0.724	0.659	Mus musculus	Yes	20810990
Hist2h2ab	Q64522	6	**MSGRGKQGGKARA	HAT1	30.2	14.857	Mus musculus	Yes	19737024;9427644
Hist2h2ac	Q64523	6	**MSGRGKQGGKARA	HAT1	30.2	14.857	Mus musculus	Yes	19737024;9427644
Mef2c	Q8CFN5	4	****MGRKKIQITRI	EP300	1.006	0.659	Mus musculus	Yes	18086704
Ppargc1b	Q8VHJ7	455	EEEEWGRKRPGRGLP	KAT2A	3.072	1.897	Mus musculus	Yes	19491097
Ppargc1b	Q8VHJ7	469	PWTKLGRKMDSSVCP	KAT2A	2.667	1.897	Mus musculus	Yes	19491097
Ppargc1b	Q8VHJ7	645	ATPGASHKLPKRHPE	KAT2A	1.913	1.897	Mus musculus	Yes	19491097
Ppargc1b	Q8VHJ7	674	PVSQAGQKRPFSCSF	KAT2A	1.928	1.897	Mus musculus	Yes	19491097
Baz2a	Q91YE5	672	RGRPPKIKMPELLNK	KAT8	28.3	14.222	Mus musculus	Yes	19578370;UniProt
Klf13	Q9JJZ6	167	DLESPQRKHKCHYAG	EP300	0.895	0.659	Mus musculus	Yes	12758070
Klf13	Q9JJZ6	167	DLESPQRKHKCHYAG	KAT2B	2.284	1.694	Mus musculus	Yes	12758070
Klf13	Q9JJZ6	169	ESPQRKHKCHYAGCE	EP300	0.881	0.659	Mus musculus	Yes	12758070
Klf13	Q9JJZ6	169	ESPQRKHKCHYAGCE	KAT2B	2.165	1.694	Mus musculus	Yes	12758070
Klf13	Q9JJZ6	181	GCEKVYGKSSHLKAH	CREBBP	2.121	1.785	Mus musculus	Yes	12758070
Klf13	Q9JJZ6	181	GCEKVYGKSSHLKAH	EP300	1.01	0.659	Mus musculus	Yes	12758070
Klf13	Q9JJZ6	181	GCEKVYGKSSHLKAH	KAT2B	2.431	1.694	Mus musculus	Yes	12758070
Klf13	Q9JJZ6	226	YRTHTGEKKFSCPIC	EP300	0.913	0.659	Mus musculus	Yes	12758070
Klf13	Q9JJZ6	226	YRTHTGEKKFSCPIC	KAT2B	2.872	1.694	Mus musculus	Yes	12758070
Klf13	Q9JJZ6	227	RTHTGEKKFSCPICE	EP300	1.024	0.659	Mus musculus	Yes	12758070
Klf13	Q9JJZ6	227	RTHTGEKKFSCPICE	KAT2B	2.972	1.694	Mus musculus	Yes	12758070
Foxo1	Q9R1E0	242	MLNPEGGKSGKSPRR	CREBBP	1.919	1.785	Mus musculus	Yes	15220471
Foxo1	Q9R1E0	245	PEGGKSGKSPRRRAA	CREBBP	2.661	1.785	Mus musculus	Yes	15220471
HHF1	P02309	6	**MSGRGKGGKGLGK	HAT1	29.667	14.857	Saccharomyces cerevisiae	Yes	8754835;14761951;18373695;1600945;8373369;2044150;21726436
HHF1	P02309	6	**MSGRGKGGKGLGK	KAT5	12.75	6.581	Saccharomyces cerevisiae	Yes	8754835;14761951;18373695;1600945;8373369;2044150;21726436
HHF1	P02309	9	SGRGKGGKGLGKGGA	KAT2A	3.072	1.897	Saccharomyces cerevisiae	Yes	8754835;8805705;1600945;8373369;2044150;21726436
HHF1	P02309	9	SGRGKGGKGLGKGGA	KAT5	12.781	6.581	Saccharomyces cerevisiae	Yes	8754835;8805705;1600945;8373369;2044150;21726436
HHF1	P02309	13	KGGKGLGKGGAKRHR	HAT1	18.533	14.857	Saccharomyces cerevisiae	Yes	8754835;8858151;14761951;18373695;1600945;8373369;2044150;21726436
HHF1	P02309	13	KGGKGLGKGGAKRHR	KAT5	14.219	6.581	Saccharomyces cerevisiae	Yes	8754835;8858151;14761951;18373695;1600945;8373369;2044150;21726436
HHF1	P02309	17	GLGKGGAKRHRKILR	KAT2A	3.754	1.897	Saccharomyces cerevisiae	Yes	8754835;8805705;12626510;1600945;8373369;2044150;21726436
HHF1	P02309	17	GLGKGGAKRHRKILR	KAT5	15.219	6.581	Saccharomyces cerevisiae	Yes	8754835;8805705;12626510;1600945;8373369;2044150;21726436
SNF2	P22082	1494	PKPRTAGKTSVKSAR	KAT2A	2.58	1.897	Saccharomyces cerevisiae	Yes	21159817
SNF2	P22082	1498	TAGKTSVKSARTSTR	KAT2A	2.623	1.897	Saccharomyces cerevisiae	Yes	21159817
HHT1	P61830	10	RTKQTARKSTGGKAP	KAT2A	2.783	1.897	Saccharomyces cerevisiae	Yes	11545749;15280228;17194708;1600945;21726436
HHT1	P61830	15	ARKSTGGKAPRKQLA	KAT2A	5.333	1.897	Saccharomyces cerevisiae	Yes	8805705;12626510;15280228;17194708;1600945;21726436
HHT1	P61830	19	TGGKAPRKQLASKAA	KAT2A	2.348	1.897	Saccharomyces cerevisiae	Yes	11545749;15280228;17194708;1600945
HHT1	P61830	24	PRKQLASKAARKSAP	KAT2A	4.13	1.897	Saccharomyces cerevisiae	Yes	11545749;15280228;1600945
HHT1	P61830	28	LASKAARKSAPSTGG	KAT2A	2.797	1.897	Saccharomyces cerevisiae	Yes	11545749;15280228;17194708
HHT1	P61830	37	APSTGGVKKPHRYKP	KAT2A	3.159	1.897	Saccharomyces cerevisiae	Yes	17189264;21726436
RSC4	Q02206	25	RPKYLPGKHPKNQEK	KAT2A	2.928	1.897	Saccharomyces cerevisiae	Yes	17803945
RECQL4	O94761	376	LRSRLLRKQAWKQKW	EP300	0.74	0.659	Homo sapiens	No	19299466
MYC	P01106	157	ASYQAARKDSGSPNP	EP300	0.728	0.659	Homo sapiens	No	16126174
MYC	P01106	275	EKRQAPGKRSESGSP	EP300	0.692	0.659	Homo sapiens	No	16126174
MYC	P01106	317	AAPPSTRKDYPAAKR	EP300	0.669	0.659	Homo sapiens	No	16126174
MYC	P01106	323	RKDYPAAKRVKLDSV	KAT2B	2.22	1.694	Homo sapiens	No	UniProt
HMGN1	P05114	3	*****MPKRKVSSAE	EP300	2.72	0.659	Homo sapiens	No	10753971
HMGN1	P05114	14	SSAEGAAKEEPKRRS	EP300	2.442	0.659	Homo sapiens	No	10753971;19608861
HMGN1	P05114	18	GAAKEEPKRRSARLS	EP300	1.294	0.659	Homo sapiens	No	10753971
HMGN1	P05114	27	RSARLSAKPPAKVEA	EP300	1.115	0.659	Homo sapiens	No	10753971
HMGN1	P05114	31	LSAKPPAKVEAKPKK	EP300	0.94	0.659	Homo sapiens	No	10753971
HMGN1	P05114	38	KVEAKPKKAAAKDKS	EP300	1.448	0.659	Homo sapiens	No	10753971
HMGN1	P05114	42	KPKKAAAKDKSSDKK	EP300	0.952	0.659	Homo sapiens	No	10753971
HMGN1	P05114	48	AKDKSSDKKVQTKGK	EP300	1.085	0.659	Homo sapiens	No	10753971
HMGN1	P05114	53	SDKKVQTKGKRGAKG	EP300	1.296	0.659	Homo sapiens	No	10753971
HMGN1	P05114	55	KKVQTKGKRGAKGKQ	EP300	0.966	0.659	Homo sapiens	No	10753971
HMGN1	P05114	59	TKGKRGAKGKQAEVA	EP300	0.675	0.659	Homo sapiens	No	10753971;20167786
HMGN1	P05114	82	PAENGETKTEESPAS	EP300	0.724	0.659	Homo sapiens	No	10753971;19608861
NPM1	P06748	212	QKSNQNGKDSKPSST	EP300	1.133	0.659	Homo sapiens	No	16107701;16916647;19581289
NPM1	P06748	215	NQNGKDSKPSSTPRS	EP300	0.782	0.659	Homo sapiens	No	19581289
NPM1	P06748	229	SKGQESFKKQEKTPK	EP300	0.675	0.659	Homo sapiens	No	16107701;19581289
NPM1	P06748	230	KGQESFKKQEKTPKT	EP300	1.028	0.659	Homo sapiens	No	16107701;19581289
NCL	P19338	102	KKTVTPAKAVTTPGK	EP300	1.403	0.659	Homo sapiens	No	19608861;21669532
NCL	P19338	116	KKGATPGKALVATPG	EP300	1.028	0.659	Homo sapiens	No	19608861;21669532
HMGB2	P26583	3	*****MGKGDPNKPR	CREBBP	3.04	1.785	Homo sapiens	No	15005629
HMGB2	P26583	82	MKNYVPPKGDKKGKK	CREBBP	2.012	1.785	Homo sapiens	No	15005629
APEX1	P27695	3	*****MPKRGKKGAV	EP300	2.099	0.659	Homo sapiens	No	14633989
APEX1	P27695	6	**MPKRGKKGAVAED	EP300	2.385	0.659	Homo sapiens	No	14633989;UniProt
APEX1	P27695	7	*MPKRGKKGAVAEDG	EP300	1.962	0.659	Homo sapiens	No	14633989;UniProt
MKI67	P46013	1902	KLTPSAGKAMHTPKA	EP300	0.758	0.659	Homo sapiens	No	21669532
PAPOLA	P51003	641	TSGNAATKIPTPIVG	CREBBP	2.823	1.785	Homo sapiens	No	17172643
PAPOLA	P51003	650	PTPIVGVKRTSSPHK	CREBBP	2.31	1.785	Homo sapiens	No	17172643
SUB1	P53999	5	***MPKSKELVSSSS	EP300	1.998	0.659	Homo sapiens	No	21669532
SUB1	P53999	53	SRALSSSKQSSSSRD	EP300	0.708	0.659	Homo sapiens	No	21669532
RELA	Q04206	122	NLGIQCVKKRDLEQA	KAT2B	2.092	1.694	Homo sapiens	No	UniProt
CXCL9	Q07325	3	*****MKKSGVLFLL	EP300	1.276	0.659	Homo sapiens	No	21669532
EP300	Q09472	1542	NESTDVTKGDSKNAK	EP300	1.208	0.659	Homo sapiens	No	15887180;17065153;19608861;20167786
EP300	Q09472	1546	DVTKGDSKNAKKKNN	EP300	1.952	0.659	Homo sapiens	No	15887180;17065153;19608861;20167786
EP300	Q09472	1549	KGDSKNAKKKNNKKT	EP300	1.25	0.659	Homo sapiens	No	15887180;17065153;19608861;20167786;UniProt
EP300	Q09472	1550	GDSKNAKKKNNKKTS	EP300	1.421	0.659	Homo sapiens	No	15887180;17065153;19608861
EP300	Q09472	1551	DSKNAKKKNNKKTSK	EP300	1.645	0.659	Homo sapiens	No	15887180;17065153
EP300	Q09472	1554	NAKKKNNKKTSKNKS	EP300	1.073	0.659	Homo sapiens	No	15887180;17065153;16916647;19608861;19666589;UniProt
EP300	Q09472	1555	AKKKNNKKTSKNKSS	EP300	0.958	0.659	Homo sapiens	No	15887180;17065153;16916647;19608861;19666589
EP300	Q09472	1558	KNNKKTSKNKSSLSR	EP300	1.02	0.659	Homo sapiens	No	15887180;17065153;16916647;19608861;20167786;19666589
EP300	Q09472	1560	NKKTSKNKSSLSRGN	EP300	1.21	0.659	Homo sapiens	No	15887180;17065153;16916647;19608861;19666589;UniProt
NFE4	Q86UQ8	43	DLPLRPRKQATAAGQ	KAT2B	2.037	1.694	Homo sapiens	No	15273251
WDR63	Q8IWG1	4	****MAPKQKKKTSR	EP300	3.196	0.659	Homo sapiens	No	21669532
KAT2B	Q92831	416	GSSSPACKASSGLEA	KAT2B	2.624	1.694	Homo sapiens	No	12888487
KAT2B	Q92831	428	LEANPGEKRKMTDSH	KAT2B	1.945	1.694	Homo sapiens	No	12888487
KAT2B	Q92831	430	ANPGEKRKMTDSHVL	KAT2B	2.495	1.694	Homo sapiens	No	12888487
KAT5	Q92993	76	QFPKKEAKTPTKNGL	KAT5	8.344	6.581	Homo sapiens	No	20100829
KAT5	Q92993	80	KEAKTPTKNGLPGSR	KAT5	8.25	6.581	Homo sapiens	No	20100829
KAT5	Q92993	189	AQPGRKRKSNCLGTD	KAT5	8.75	6.581	Homo sapiens	No	20100829
KAT5	Q92993	327	AKCFLDHKTLYYDTD	KAT5	9.219	6.581	Homo sapiens	No	20100829;UniProt
KAT8	Q9H7Z6	274	AKLFLDHKTLYFDVE	KAT8	23.6	14.222	Homo sapiens	No	21502975;UniProt
Myc	P01108	149	AAKLVSEKLASYQAA	KAT2B	2	1.694	Mus musculus	No	15572685
Myc	P01108	323	RKDYPAAKRAKLDSG	KAT2A	1.957	1.897	Mus musculus	No	15572685
Myc	P01108	323	RKDYPAAKRAKLDSG	KAT2B	2.22	1.694	Mus musculus	No	15572685
Myc	P01108	417	EHKLTSEKDLLRKRR	KAT2B	2.321	1.694	Mus musculus	No	15572685
Hmgb1	P63158	3	*****MGKGDPKKPR	CREBBP	3.173	1.785	Mus musculus	No	14532127
Hmgb1	P63158	3	*****MGKGDPKKPR	EP300	2.78	0.659	Mus musculus	No	14532127
Hmgb1	P63158	7	*MGKGDPKKPRGKMS	CREBBP	2.085	1.785	Mus musculus	No	14532127
Hmgb1	P63158	7	*MGKGDPKKPRGKMS	EP300	1.399	0.659	Mus musculus	No	14532127
Hmgb1	P63158	7	*MGKGDPKKPRGKMS	KAT2B	2.229	1.694	Mus musculus	No	14532127
Hmgb1	P63158	8	MGKGDPKKPRGKMSS	CREBBP	1.786	1.785	Mus musculus	No	14532127
Hmgb1	P63158	8	MGKGDPKKPRGKMSS	EP300	1.236	0.659	Mus musculus	No	14532127
Hmgb1	P63158	8	MGKGDPKKPRGKMSS	KAT2B	2.972	1.694	Mus musculus	No	14532127
Hmgb1	P63158	12	DPKKPRGKMSSYAFF	KAT2B	2.33	1.694	Mus musculus	No	14532127
Hmgb1	P63158	28	QTCREEHKKKHPDAS	CREBBP	2.069	1.785	Mus musculus	No	14532127
Hmgb1	P63158	29	TCREEHKKKHPDASV	CREBBP	2.016	1.785	Mus musculus	No	14532127
Hmgb1	P63158	29	TCREEHKKKHPDASV	KAT2B	2.385	1.694	Mus musculus	No	14532127
Hmgb1	P63158	128	SIGDVAKKLGEMWNN	KAT2B	2.22	1.694	Mus musculus	No	14532127
Hmgb1	P63158	172	KGKPDAAKKGVVKAE	CREBBP	3.48	1.785	Mus musculus	No	14532127
Hmgb1	P63158	172	KGKPDAAKKGVVKAE	EP300	1.29	0.659	Mus musculus	No	14532127
Hmgb1	P63158	172	KGKPDAAKKGVVKAE	KAT2B	2.477	1.694	Mus musculus	No	14532127
Hmgb1	P63158	173	GKPDAAKKGVVKAEK	CREBBP	4.427	1.785	Mus musculus	No	14532127
Hmgb1	P63158	173	GKPDAAKKGVVKAEK	EP300	0.685	0.659	Mus musculus	No	14532127
Hmgb1	P63158	177	AAKKGVVKAEKSKKK	CREBBP	5.798	1.785	Mus musculus	No	14532127
Hmgb1	P63158	177	AAKKGVVKAEKSKKK	EP300	1.171	0.659	Mus musculus	No	14532127
Hmgb1	P63158	177	AAKKGVVKAEKSKKK	KAT2B	2.541	1.694	Mus musculus	No	14532127
Hmgb1	P63158	180	KGVVKAEKSKKKKEE	CREBBP	7.073	1.785	Mus musculus	No	14532127
Hmgb1	P63158	182	VVKAEKSKKKKEEED	CREBBP	6.706	1.785	Mus musculus	No	14532127
Hmgb1	P63158	182	VVKAEKSKKKKEEED	EP300	0.804	0.659	Mus musculus	No	14532127
Hmgb1	P63158	182	VVKAEKSKKKKEEED	KAT2B	2.596	1.694	Mus musculus	No	14532127
Hmgb1	P63158	183	VKAEKSKKKKEEEDD	CREBBP	6.528	1.785	Mus musculus	No	14532127
Hmgb1	P63158	183	VKAEKSKKKKEEEDD	EP300	0.746	0.659	Mus musculus	No	14532127
Hmgb1	P63158	183	VKAEKSKKKKEEEDD	KAT2B	2	1.694	Mus musculus	No	14532127
Hmgb1	P63158	184	KAEKSKKKKEEEDDE	CREBBP	6.617	1.785	Mus musculus	No	14532127
Hmgb1	P63158	184	KAEKSKKKKEEEDDE	EP300	0.663	0.659	Mus musculus	No	14532127
Hmgb1	P63158	184	KAEKSKKKKEEEDDE	KAT2B	2.697	1.694	Mus musculus	No	14532127
Hmgb1	P63158	185	AEKSKKKKEEEDDEE	CREBBP	6.347	1.785	Mus musculus	No	14532127
Hmgb1	P63158	185	AEKSKKKKEEEDDEE	KAT2B	2.917	1.694	Mus musculus	No	14532127
Cttn	Q60598	87	ASHGYGGKFGVEQDR	KAT2B	3.174	1.694	Mus musculus	No	17643370;19608861
Cttn	Q60598	124	SVRGFGGKFGVQMDR	KAT2B	4.202	1.694	Mus musculus	No	17643370
Cttn	Q60598	161	YSSGFGGKYGVQADR	KAT2B	5.165	1.694	Mus musculus	No	17643370
Cttn	Q60598	189	TEKHESQKDYSKGFG	KAT2B	2.56	1.694	Mus musculus	No	17643370
Cttn	Q60598	198	YSKGFGGKYGIDKDK	KAT2B	6.339	1.694	Mus musculus	No	17643370;19608861
Cttn	Q60598	203	GGKYGIDKDKVDKSA	KAT2B	1.78	1.694	Mus musculus	No	17643370
Cttn	Q60598	235	YVKGFGGKFGVQTDR	KAT2B	5.688	1.694	Mus musculus	No	17643370;19608861
Cttn	Q60598	272	YKTGFGGKFGVQSER	KAT2B	5.174	1.694	Mus musculus	No	17643370;19608861
Cttn	Q60598	309	YAKGFGGKYGVQKDR	KAT2B	6.22	1.694	Mus musculus	No	17643370;19608861
Cttn	Q60598	319	VQKDRMDKNASTFEE	KAT2B	1.991	1.694	Mus musculus	No	17643370
H2B	O23629	12	AEKKPAEKKPAAEKP	KAT2A	2.58	1.897	Arabidopsis thaliana	Yes
H2B	O23629	28	EEKSKAEKAPAEKKP	KAT2A	2.913	1.897	Arabidopsis thaliana	Yes
H2B	O23629	39	EKKPKAGKKLPKEAG	KAT2A	2.217	1.897	Arabidopsis thaliana	Yes
H2B	O23629	40	KKPKAGKKLPKEAGA	KAT2A	2.986	1.897	Arabidopsis thaliana	Yes
At4g27230	O81826	6	**MAGRGKQLGSGAA	KAT8	15	14.222	Arabidopsis thaliana	Yes
HTR2	P59226	15	ARKSTGGKAPRKQLA	KAT2A	5.333	1.897	Arabidopsis thaliana	Yes
HTR2	P59226	15	ARKSTGGKAPRKQLA	KAT8	19.2	14.222	Arabidopsis thaliana	Yes
HTR2	P59226	19	TGGKAPRKQLATKAA	KAT2A	2.145	1.897	Arabidopsis thaliana	Yes
HTR2	P59226	24	PRKQLATKAARKSAP	KAT2A	3.725	1.897	Arabidopsis thaliana	Yes
At1g07660	P59259	6	**MSGRGKGGKGLGK	HAT1	29.667	14.857	Arabidopsis thaliana	Yes
At1g07660	P59259	6	**MSGRGKGGKGLGK	KAT8	20.6	14.222	Arabidopsis thaliana	Yes
At1g07660	P59259	9	SGRGKGGKGLGKGGA	KAT2A	3.072	1.897	Arabidopsis thaliana	Yes
At1g07660	P59259	9	SGRGKGGKGLGKGGA	KAT8	14.5	14.222	Arabidopsis thaliana	Yes
At1g07660	P59259	13	KGGKGLGKGGAKRHR	HAT1	18.533	14.857	Arabidopsis thaliana	Yes
At1g07660	P59259	17	GLGKGGAKRHRKVLR	KAT2A	3.87	1.897	Arabidopsis thaliana	Yes
At1g07660	P59259	17	GLGKGGAKRHRKVLR	KAT8	37.1	14.222	Arabidopsis thaliana	Yes
At5g27670	Q94F49	145	AEKASATKSPKKA**	KAT2A	2.986	1.897	Arabidopsis thaliana	Yes
At1g51060	Q9C681	6	**MAGRGKTLGSGSA	KAT8	15.2	14.222	Arabidopsis thaliana	Yes
At5g22880	Q9FFC0	11	ADKKPAEKKPAEKTP	KAT2A	2.942	1.897	Arabidopsis thaliana	Yes
At5g22880	Q9FFC0	16	AEKKPAEKTPAAEPA	KAT2A	2.087	1.897	Arabidopsis thaliana	Yes
At5g22880	Q9FFC0	35	KKPKAGKKLPKEPAG	KAT2A	2.565	1.897	Arabidopsis thaliana	Yes
At5g59870	Q9FJE8	145	KATKSPVKSPKKA**	KAT2A	2.536	1.897	Arabidopsis thaliana	Yes
GAPC2	Q9FX54	219	PSSTGAAKAVGKVLP	KAT2A	1.942	1.897	Arabidopsis thaliana	Yes
At3g20670	Q9LHQ5	6	**MAGRGKTLGSGVA	KAT8	15.2	14.222	Arabidopsis thaliana	Yes
At3g46030	Q9LZT0	12	AEKKPAEKKPVEEKS	KAT2A	1.913	1.897	Arabidopsis thaliana	Yes
At3g46030	Q9LZT0	23	EEKSKAEKAPAEKKP	KAT2A	2.913	1.897	Arabidopsis thaliana	Yes
At3g46030	Q9LZT0	34	EKKPKAGKKLPKEAG	KAT2A	2.217	1.897	Arabidopsis thaliana	Yes
At3g46030	Q9LZT0	35	KKPKAGKKLPKEAGA	KAT2A	2.986	1.897	Arabidopsis thaliana	Yes
Gapdh	B5AN23	332	LMVHMASKE******	CREBBP	1.867	1.785	Cavia porcellus	Yes
H2AFV	H0UUP0	4	****AGGKAGKDSGK	EP300	3.157	0.659	Cavia porcellus	Yes
H2AFV	H0UUP0	4	****AGGKAGKDSGK	HAT1	16	14.857	Cavia porcellus	Yes
H2AFV	H0UUP0	4	****AGGKAGKDSGK	KAT2B	2.248	1.694	Cavia porcellus	Yes
H2AFV	H0UUP0	4	****AGGKAGKDSGK	KAT8	19.9	14.222	Cavia porcellus	Yes
H2AFV	H0UUP0	7	*AGGKAGKDSGKAKA	EP300	2.923	0.659	Cavia porcellus	Yes
H2AFV	H0UUP0	7	*AGGKAGKDSGKAKA	KAT2B	2.45	1.694	Cavia porcellus	Yes
H2AFV	H0UUP0	7	*AGGKAGKDSGKAKA	KAT5	7.938	6.581	Cavia porcellus	Yes
H2AFV	H0UUP0	11	KAGKDSGKAKAKAVS	EP300	2.817	0.659	Cavia porcellus	Yes
HSPA8	H0V2J1	507	KITITNDKGRLSKED	CREBBP	2.165	1.785	Cavia porcellus	Yes
H3F3A	H0V3S0	10	RTKQTARKSTGGKAP	CREBBP	2.996	1.785	Cavia porcellus	Yes
H3F3A	H0V3S0	10	RTKQTARKSTGGKAP	EP300	2.601	0.659	Cavia porcellus	Yes
H3F3A	H0V3S0	10	RTKQTARKSTGGKAP	KAT2B	2.734	1.694	Cavia porcellus	Yes
H3F3A	H0V3S0	15	ARKSTGGKAPRKQLA	CREBBP	2.859	1.785	Cavia porcellus	Yes
H3F3A	H0V3S0	15	ARKSTGGKAPRKQLA	EP300	2.367	0.659	Cavia porcellus	Yes
H3F3A	H0V3S0	15	ARKSTGGKAPRKQLA	KAT2B	4.11	1.694	Cavia porcellus	Yes
H3F3A	H0V3S0	15	ARKSTGGKAPRKQLA	KAT5	14.656	6.581	Cavia porcellus	Yes
H3F3A	H0V3S0	15	ARKSTGGKAPRKQLA	KAT8	19.2	14.222	Cavia porcellus	Yes
H3F3A	H0V3S0	19	TGGKAPRKQLATKAA	CREBBP	2.298	1.785	Cavia porcellus	Yes
H3F3A	H0V3S0	19	TGGKAPRKQLATKAA	EP300	3.127	0.659	Cavia porcellus	Yes
H3F3A	H0V3S0	24	PRKQLATKAARKSAP	EP300	2.28	0.659	Cavia porcellus	Yes
CREBBP	H0V4F0	1551	NAKKKNNKKTNKNKS	EP300	0.788	0.659	Cavia porcellus	Yes
CREBBP	H0V4F0	1551	NAKKKNNKKTNKNKS	KAT2B	2.541	1.694	Cavia porcellus	Yes
CREBBP	H0V4F0	1552	AKKKNNKKTNKNKSS	KAT2B	2.147	1.694	Cavia porcellus	Yes
CREBBP	H0V4F0	1557	NKKTNKNKSSISRAN	EP300	1.111	0.659	Cavia porcellus	Yes
CREBBP	H0V4F0	1557	NKKTNKNKSSISRAN	KAT2B	2.743	1.694	Cavia porcellus	Yes
EP300	H0V5G4	1521	NESTDVTKGDSKNAK	CREBBP	2.544	1.785	Cavia porcellus	Yes
EP300	H0V5G4	1525	DVTKGDSKNAKKKNN	CREBBP	2.411	1.785	Cavia porcellus	Yes
EP300	H0V5G4	1528	KGDSKNAKKKNNKKT	CREBBP	2.601	1.785	Cavia porcellus	Yes
EP300	H0V5G4	1528	KGDSKNAKKKNNKKT	KAT2B	1.78	1.694	Cavia porcellus	Yes
EP300	H0V5G4	1530	DSKNAKKKNNKKTSK	CREBBP	3.726	1.785	Cavia porcellus	Yes
EP300	H0V5G4	1530	DSKNAKKKNNKKTSK	KAT2B	1.697	1.694	Cavia porcellus	Yes
EP300	H0V5G4	1533	NAKKKNNKKTSKNKS	KAT2B	2.587	1.694	Cavia porcellus	Yes
EP300	H0V5G4	1534	AKKKNNKKTSKNKSS	CREBBP	2.48	1.785	Cavia porcellus	Yes
EP300	H0V5G4	1534	AKKKNNKKTSKNKSS	KAT2B	2.028	1.694	Cavia porcellus	Yes
EP300	H0V5G4	1537	KNNKKTSKNKSSLSR	CREBBP	2.133	1.785	Cavia porcellus	Yes
EP300	H0V5G4	1539	NKKTSKNKSSLSRGN	KAT2B	3.248	1.694	Cavia porcellus	Yes
LOC100713990	H0V974	6	**MPEPAKSAPAPKK	CREBBP	2.117	1.785	Cavia porcellus	Yes
LOC100713990	H0V974	6	**MPEPAKSAPAPKK	EP300	3.843	0.659	Cavia porcellus	Yes
LOC100713990	H0V974	12	AKSAPAPKKGSKKAV	CREBBP	2.718	1.785	Cavia porcellus	Yes
LOC100713990	H0V974	12	AKSAPAPKKGSKKAV	EP300	1.821	0.659	Cavia porcellus	Yes
LOC100713990	H0V974	12	AKSAPAPKKGSKKAV	KAT2B	2.44	1.694	Cavia porcellus	Yes
LOC100713990	H0V974	13	KSAPAPKKGSKKAVT	CREBBP	2.637	1.785	Cavia porcellus	Yes
LOC100713990	H0V974	13	KSAPAPKKGSKKAVT	EP300	4.171	0.659	Cavia porcellus	Yes
LOC100713990	H0V974	16	PAPKKGSKKAVTKAQ	EP300	3.786	0.659	Cavia porcellus	Yes
LOC100713990	H0V974	16	PAPKKGSKKAVTKAQ	KAT2B	1.881	1.694	Cavia porcellus	Yes
LOC100713990	H0V974	17	APKKGSKKAVTKAQK	EP300	1.927	0.659	Cavia porcellus	Yes
LOC100713990	H0V974	17	APKKGSKKAVTKAQK	KAT2B	1.835	1.694	Cavia porcellus	Yes
LOC100713990	H0V974	21	GSKKAVTKAQKKDGK	CREBBP	2.097	1.785	Cavia porcellus	Yes
LOC100713990	H0V974	21	GSKKAVTKAQKKDGK	EP300	4.095	0.659	Cavia porcellus	Yes
LOC100713990	H0V974	21	GSKKAVTKAQKKDGK	KAT2B	2.44	1.694	Cavia porcellus	Yes
LOC100713990	H0V974	24	KAVTKAQKKDGKKRK	EP300	1.21	0.659	Cavia porcellus	Yes
LOC100718354	H0VBY5	121	EGTKAVTKYTSSK**	CREBBP	3.242	1.785	Cavia porcellus	Yes
ING4	H0VL55	127	DYDSSSSKGKKKGRT	CREBBP	3.137	1.785	Cavia porcellus	Yes
ING4	H0VL55	129	DSSSSKGKKKGRTQK	CREBBP	2.177	1.785	Cavia porcellus	Yes
ING4	H0VL55	129	DSSSSKGKKKGRTQK	KAT2B	1.982	1.694	Cavia porcellus	Yes
ING4	H0VL55	130	SSSSKGKKKGRTQKE	CREBBP	2.669	1.785	Cavia porcellus	Yes
ING4	H0VL55	130	SSSSKGKKKGRTQKE	EP300	0.97	0.659	Cavia porcellus	Yes
ING4	H0VL55	130	SSSSKGKKKGRTQKE	KAT2B	2.037	1.694	Cavia porcellus	Yes
ING4	H0VL55	148	ARARSKGKNSDEEAP	EP300	1	0.659	Cavia porcellus	Yes
ING4	H0VL55	156	NSDEEAPKAAQKKLK	KAT2B	1.798	1.694	Cavia porcellus	Yes
HIST1H4L	H0VY51	6	**MSGRGKGGKGLGK	EP300	2.692	0.659	Cavia porcellus	Yes
HIST1H4L	H0VY51	6	**MSGRGKGGKGLGK	HAT1	29.667	14.857	Cavia porcellus	Yes
HIST1H4L	H0VY51	6	**MSGRGKGGKGLGK	KAT5	12.812	6.581	Cavia porcellus	Yes
HIST1H4L	H0VY51	6	**MSGRGKGGKGLGK	KAT8	20.6	14.222	Cavia porcellus	Yes
HIST1H4L	H0VY51	9	SGRGKGGKGLGKGGA	EP300	2.633	0.659	Cavia porcellus	Yes
HIST1H4L	H0VY51	9	SGRGKGGKGLGKGGA	KAT2B	3.431	1.694	Cavia porcellus	Yes
HIST1H4L	H0VY51	9	SGRGKGGKGLGKGGA	KAT5	12.781	6.581	Cavia porcellus	Yes
HIST1H4L	H0VY51	9	SGRGKGGKGLGKGGA	KAT8	14.5	14.222	Cavia porcellus	Yes
HIST1H4L	H0VY51	13	KGGKGLGKGGAKRHR	EP300	2.286	0.659	Cavia porcellus	Yes
HIST1H4L	H0VY51	13	KGGKGLGKGGAKRHR	HAT1	18.533	14.857	Cavia porcellus	Yes
HIST1H4L	H0VY51	13	KGGKGLGKGGAKRHR	KAT5	14.281	6.581	Cavia porcellus	Yes
HIST1H4L	H0VY51	17	GLGKGGAKRHRKVLR	KAT5	15.219	6.581	Cavia porcellus	Yes
HIST1H4L	H0VY51	17	GLGKGGAKRHRKVLR	KAT8	37.1	14.222	Cavia porcellus	Yes
LOC100728660	H0W193	6	**MPDPAKSAPAPKK	CREBBP	1.887	1.785	Cavia porcellus	Yes
LOC100728660	H0W193	6	**MPDPAKSAPAPKK	EP300	3.849	0.659	Cavia porcellus	Yes
LOC100728660	H0W193	13	KSAPAPKKGSKKAVT	CREBBP	2.343	1.785	Cavia porcellus	Yes
LOC100728660	H0W193	13	KSAPAPKKGSKKAVT	EP300	3.623	0.659	Cavia porcellus	Yes
LOC100728660	H0W193	16	PAPKKGSKKAVTKVQ	EP300	3.472	0.659	Cavia porcellus	Yes
LOC100728660	H0W193	16	PAPKKGSKKAVTKVQ	KAT2B	1.725	1.694	Cavia porcellus	Yes
LOC100728660	H0W193	17	APKKGSKKAVTKVQK	EP300	1.478	0.659	Cavia porcellus	Yes
LOC100728660	H0W193	17	APKKGSKKAVTKVQK	KAT2B	1.817	1.694	Cavia porcellus	Yes
LOC100728660	H0W193	21	GSKKAVTKVQKKDGK	CREBBP	1.927	1.785	Cavia porcellus	Yes
LOC100728660	H0W193	21	GSKKAVTKVQKKDGK	EP300	3.645	0.659	Cavia porcellus	Yes
LOC100728660	H0W193	21	GSKKAVTKVQKKDGK	KAT2B	2.083	1.694	Cavia porcellus	Yes
HIST1H1E	H0W3B9	17	AAPAPAEKTPVKKKA	KAT2B	1.807	1.694	Cavia porcellus	Yes
H2AFZ	H0W952	5	***MAGGKAGKDSGK	EP300	2.964	0.659	Cavia porcellus	Yes
H2AFZ	H0W952	5	***MAGGKAGKDSGK	HAT1	15.667	14.857	Cavia porcellus	Yes
H2AFZ	H0W952	5	***MAGGKAGKDSGK	KAT8	19.1	14.222	Cavia porcellus	Yes
H2AFZ	H0W952	8	MAGGKAGKDSGKAKT	EP300	2.556	0.659	Cavia porcellus	Yes
H2AFZ	H0W952	8	MAGGKAGKDSGKAKT	KAT2B	2.174	1.694	Cavia porcellus	Yes
H2AFZ	H0W952	8	MAGGKAGKDSGKAKT	KAT5	7.5	6.581	Cavia porcellus	Yes
H2AFZ	H0W952	12	KAGKDSGKAKTKGVS	EP300	2.248	0.659	Cavia porcellus	Yes
H2AFZ	H0W952	14	GKDSGKAKTKGVSRS	EP300	1.113	0.659	Cavia porcellus	Yes
HIST1H2BB	H0WBT4	13	KSAPAPKKGSKKAIS	CREBBP	2.685	1.785	Cavia porcellus	Yes
HIST1H2BB	H0WBT4	13	KSAPAPKKGSKKAIS	EP300	4.147	0.659	Cavia porcellus	Yes
HIST1H2BB	H0WBT4	16	PAPKKGSKKAISKAQ	EP300	3.726	0.659	Cavia porcellus	Yes
HIST1H2BB	H0WBT4	16	PAPKKGSKKAISKAQ	KAT2B	2.037	1.694	Cavia porcellus	Yes
HIST1H2BB	H0WBT4	17	APKKGSKKAISKAQK	EP300	2.008	0.659	Cavia porcellus	Yes
HIST1H2BB	H0WBT4	17	APKKGSKKAISKAQK	KAT2B	1.972	1.694	Cavia porcellus	Yes
HIST1H2BB	H0WBT4	21	GSKKAISKAQKKDGK	CREBBP	1.94	1.785	Cavia porcellus	Yes
HIST1H2BB	H0WBT4	21	GSKKAISKAQKKDGK	EP300	4.113	0.659	Cavia porcellus	Yes
HIST1H2BB	H0WBT4	21	GSKKAISKAQKKDGK	KAT2B	2.56	1.694	Cavia porcellus	Yes
Rcd1	A1Z9L0	925	KTVAGDGKGSVRNIY	HAT1	15.733	14.857	Drosophila melanogaster	Yes
Dek	A1ZAK3	181	EPKAKNGKVAKEEDD	CREBBP	3.694	1.785	Drosophila melanogaster	Yes
Dek	A1ZAK3	184	AKNGKVAKEEDDDEE	CREBBP	2.556	1.785	Drosophila melanogaster	Yes
Mi-2	E1JI46	1570	SPAPASEKGEDKDKD	CREBBP	4.024	1.785	Drosophila melanogaster	Yes
CG10417	E2QC56	300	TELNQSSKNEFTNSS	CREBBP	1.948	1.785	Drosophila melanogaster	Yes
His3.3A	E2QCP0	10	RTKQTARKSTGGKAP	CREBBP	2.996	1.785	Drosophila melanogaster	Yes
His3.3A	E2QCP0	10	RTKQTARKSTGGKAP	KAT2A	2.783	1.897	Drosophila melanogaster	Yes
His3.3A	E2QCP0	15	ARKSTGGKAPRKQLA	CREBBP	2.859	1.785	Drosophila melanogaster	Yes
His3.3A	E2QCP0	15	ARKSTGGKAPRKQLA	KAT2A	5.333	1.897	Drosophila melanogaster	Yes
His3.3A	E2QCP0	15	ARKSTGGKAPRKQLA	KAT5	14.656	6.581	Drosophila melanogaster	Yes
His3.3A	E2QCP0	15	ARKSTGGKAPRKQLA	KAT8	19.2	14.222	Drosophila melanogaster	Yes
His3.3A	E2QCP0	24	PRKQLATKAARKSAP	KAT2A	3.725	1.897	Drosophila melanogaster	Yes
His3.3A	E2QCP0	37	APSTGGVKKPHRYRP	KAT2A	3.261	1.897	Drosophila melanogaster	Yes
nej	M9MS40	2218	NEVSGDGKKKGQKKA	HAT1	15.067	14.857	Drosophila melanogaster	Yes
nej	M9MS40	2227	KGQKKAKKSNKSKAA	KAT2A	3.319	1.897	Drosophila melanogaster	Yes
nej	M9MS40	2232	AKKSNKSKAAQRKNS	KAT2A	2.348	1.897	Drosophila melanogaster	Yes
nej	M9MS40	2237	KSKAAQRKNSKKSNE	KAT2A	2.174	1.897	Drosophila melanogaster	Yes
nej	M9MS40	2241	AQRKNSKKSNEHQSG	KAT2A	2.101	1.897	Drosophila melanogaster	Yes
CycA	M9NFR3	37	PLAVIGGKAEKNALA	KAT2A	2	1.897	Drosophila melanogaster	Yes
His2B	P02283	8	MPPKTSGKAAKKAGK	CREBBP	2.778	1.785	Drosophila melanogaster	Yes
His2B	P02283	8	MPPKTSGKAAKKAGK	KAT2A	3.522	1.897	Drosophila melanogaster	Yes
His2B	P02283	11	KTSGKAAKKAGKAQK	CREBBP	2.766	1.785	Drosophila melanogaster	Yes
His2B	P02283	11	KTSGKAAKKAGKAQK	KAT2A	1.913	1.897	Drosophila melanogaster	Yes
His2B	P02283	12	TSGKAAKKAGKAQKN	CREBBP	1.839	1.785	Drosophila melanogaster	Yes
His2B	P02283	12	TSGKAAKKAGKAQKN	KAT2A	2.42	1.897	Drosophila melanogaster	Yes
His2B	P02283	15	KAAKKAGKAQKNITK	CREBBP	2.71	1.785	Drosophila melanogaster	Yes
His2B	P02283	118	EGTKAVTKYTSSK**	CREBBP	3.242	1.785	Drosophila melanogaster	Yes
His3	P02299	10	RTKQTARKSTGGKAP	KAT2A	2.783	1.897	Drosophila melanogaster	Yes
His3	P02299	15	ARKSTGGKAPRKQLA	KAT2A	5.333	1.897	Drosophila melanogaster	Yes
His3	P02299	15	ARKSTGGKAPRKQLA	KAT5	14.656	6.581	Drosophila melanogaster	Yes
His3	P02299	15	ARKSTGGKAPRKQLA	KAT8	19.2	14.222	Drosophila melanogaster	Yes
His3	P02299	19	TGGKAPRKQLATKAA	KAT2A	2.145	1.897	Drosophila melanogaster	Yes
His3	P02299	24	PRKQLATKAARKSAP	KAT2A	3.725	1.897	Drosophila melanogaster	Yes
His3	P02299	28	LATKAARKSAPATGG	KAT2A	2.406	1.897	Drosophila melanogaster	Yes
His3	P02299	37	APATGGVKKPHRYRP	KAT2A	2.899	1.897	Drosophila melanogaster	Yes
His2Av	P08985	5	***MAGGKAGKDSGK	HAT1	15.667	14.857	Drosophila melanogaster	Yes
His2Av	P08985	5	***MAGGKAGKDSGK	KAT8	19.1	14.222	Drosophila melanogaster	Yes
His2Av	P08985	8	MAGGKAGKDSGKAKA	KAT2A	2.348	1.897	Drosophila melanogaster	Yes
His2Av	P08985	8	MAGGKAGKDSGKAKA	KAT5	8.219	6.581	Drosophila melanogaster	Yes
His2Av	P08985	12	KAGKDSGKAKAKAVS	KAT2A	3.217	1.897	Drosophila melanogaster	Yes
wdn	P15619	5	***MEGGKGEGKRMK	KAT2A	2.71	1.897	Drosophila melanogaster	Yes
wdn	P15619	9	EGGKGEGKRMKEEAP	KAT8	17.7	14.222	Drosophila melanogaster	Yes
polo	P52304	566	KIRYAQEKLRKMLEK	CREBBP	1.907	1.785	Drosophila melanogaster	Yes
His4	P84040	6	**MTGRGKGGKGLGK	HAT1	27.4	14.857	Drosophila melanogaster	Yes
His4	P84040	6	**MTGRGKGGKGLGK	KAT5	12.438	6.581	Drosophila melanogaster	Yes
His4	P84040	6	**MTGRGKGGKGLGK	KAT8	19.2	14.222	Drosophila melanogaster	Yes
His4	P84040	9	TGRGKGGKGLGKGGA	KAT2A	3.072	1.897	Drosophila melanogaster	Yes
His4	P84040	9	TGRGKGGKGLGKGGA	KAT5	12.594	6.581	Drosophila melanogaster	Yes
His4	P84040	13	KGGKGLGKGGAKRHR	HAT1	18.133	14.857	Drosophila melanogaster	Yes
His4	P84040	13	KGGKGLGKGGAKRHR	KAT5	14.094	6.581	Drosophila melanogaster	Yes
His4	P84040	17	GLGKGGAKRHRKVLR	KAT2A	3.87	1.897	Drosophila melanogaster	Yes
His4	P84040	17	GLGKGGAKRHRKVLR	KAT5	15.031	6.581	Drosophila melanogaster	Yes
His2A	P84051	6	**MSGRGKGGKVKGK	KAT8	20.6	14.222	Drosophila melanogaster	Yes
His2A	P84051	9	SGRGKGGKVKGKAKS	KAT2A	3.203	1.897	Drosophila melanogaster	Yes
His3.3A	P84249	37	APSTGGVKKPHRYRP	KAT2A	3.261	1.897	Drosophila melanogaster	Yes
Trl	Q08605	373	HFAKPGVKKEKKTTS	CREBBP	2.048	1.785	Drosophila melanogaster	Yes
Trl	Q08605	373	HFAKPGVKKEKKTTS	KAT2A	2.899	1.897	Drosophila melanogaster	Yes
Cp190	Q24478	402	KKLHVSFKADKSTPL	CREBBP	1.895	1.785	Drosophila melanogaster	Yes
bs	Q24535	440	KNDASADKPLTIKQE	CREBBP	1.911	1.785	Drosophila melanogaster	Yes
CG4360	Q29R02	242	QPQTGSGKHRKSQMH	KAT2A	2.232	1.897	Drosophila melanogaster	Yes
rno	Q7YZH1	105	TSKSKSTKLAKSASK	KAT2A	3.029	1.897	Drosophila melanogaster	Yes
rno	Q7YZH1	105	TSKSKSTKLAKSASK	KAT2A	3.029	1.897	Drosophila melanogaster	Yes
rno	Q7YZH1	112	KLAKSASKCKSQGAS	KAT2A	2.217	1.897	Drosophila melanogaster	Yes
rno	Q7YZH1	112	KLAKSASKCKSQGAS	KAT2A	2.217	1.897	Drosophila melanogaster	Yes
CG9293-RB	Q8IP71	124	KASSTRAKSEEVVAK	CREBBP	2.681	1.785	Drosophila melanogaster	Yes
CG9293-RB	Q8IP71	131	KSEEVVAKKGRKKTK	CREBBP	2.379	1.785	Drosophila melanogaster	Yes
CG9293-RB	Q8IP71	132	SEEVVAKKGRKKTKD	CREBBP	3.069	1.785	Drosophila melanogaster	Yes
CG9293-RB	Q8IP71	138	KKGRKKTKDSKTTGK	CREBBP	2.621	1.785	Drosophila melanogaster	Yes
CG9293-RB	Q8IP71	141	RKKTKDSKTTGKKKK	CREBBP	3.141	1.785	Drosophila melanogaster	Yes
CG9293-RB	Q8IP71	141	RKKTKDSKTTGKKKK	KAT2A	2.29	1.897	Drosophila melanogaster	Yes
CG9293-RB	Q8IP71	145	KDSKTTGKKKKSASS	CREBBP	4.347	1.785	Drosophila melanogaster	Yes
CG9293-RB	Q8IP71	145	KDSKTTGKKKKSASS	KAT2A	3.42	1.897	Drosophila melanogaster	Yes
Rpd3	Q94517	462	SETSSEIKDEKEKGD	CREBBP	2.685	1.785	Drosophila melanogaster	Yes
wdb	Q9VB23	425	DELTSSYKAERQKEK	CREBBP	2.032	1.785	Drosophila melanogaster	Yes
Nup358	Q9VBU7	1264	SESPFSFKTQVAKAA	CREBBP	3.355	1.785	Drosophila melanogaster	Yes
Ino80	Q9VDY1	497	RAFDVFAKKKEKEEE	CREBBP	2.641	1.785	Drosophila melanogaster	Yes
Aldh	Q9VLC5	514	EVKSVIVKVAQKNS*	CREBBP	2.343	1.785	Drosophila melanogaster	Yes
Eaf6	Q9VRN3	93	SNKATNSKADKRNRK	CREBBP	1.935	1.785	Drosophila melanogaster	Yes
Eaf6	Q9VRN3	93	SNKATNSKADKRNRK	KAT2A	2.058	1.897	Drosophila melanogaster	Yes
Eaf6	Q9VRN3	213	TNSSATAKKSGHINK	CREBBP	2.008	1.785	Drosophila melanogaster	Yes
Usp7	Q9VYQ8	1123	SSLNFSEKAIKIYN*	CREBBP	2.165	1.785	Drosophila melanogaster	Yes
Caf1-180	Q9W3D1	250	ENSSTSGKHTEEVMQ	CREBBP	3.52	1.785	Drosophila melanogaster	Yes
l(1)1Bi	Q9W5E4	32	RKRAKTQKSEADSQI	CREBBP	2.762	1.785	Drosophila melanogaster	Yes
l(1)1Bi	Q9W5E4	42	ADSQIPAKILKKSKK	CREBBP	2.185	1.785	Drosophila melanogaster	Yes
RPS6	A2A3R5	172	KQRTKKNKEEAAEYA	CREBBP	2.343	1.785	Homo sapiens	Yes
MYST3	A5PLL3	355	VSKGPFSKVRTGPGR	EP300	0.667	0.659	Homo sapiens	Yes
MYST3	A5PLL3	355	VSKGPFSKVRTGPGR	KAT2B	2.275	1.694	Homo sapiens	Yes
HMGN1	A6NEL0	43	RSARLSAKPPAKVEA	EP300	0.782	0.659	Homo sapiens	Yes
HMGN1	A6NEL0	43	RSARLSAKPPAKVEA	KAT2A	2.014	1.897	Homo sapiens	Yes
HMGN1	A6NEL0	47	LSAKPPAKVEAKPKK	EP300	0.935	0.659	Homo sapiens	Yes
HSPA8	A8K7Q2	10	NHFIAEFKRKHKKDI	EP300	0.758	0.659	Homo sapiens	Yes
HSPA8	A8K7Q2	271	KITITNDKGRLSKED	CREBBP	2.165	1.785	Homo sapiens	Yes
HSPA8	A8K7Q2	276	NDKGRLSKEDIERMV	CREBBP	1.907	1.785	Homo sapiens	Yes
CASP3	A8MVM1	11	TENSVDSKSIKNLEP	EP300	0.79	0.659	Homo sapiens	Yes
BRPF3	A8WI61	105	KKKESCSKHASGTSF	KAT2B	2.495	1.694	Homo sapiens	Yes
SRRM1	A9Z1X7	140	QRQIEQEKLASMKKQ	CREBBP	3.363	1.785	Homo sapiens	Yes
MEAF6	B1AK63	52	NQKNSNSKNDRRNRK	KAT2A	2.464	1.897	Homo sapiens	Yes
HMGB1P1	B2RPK0	12	DPKKPRGKMSSYAFF	KAT2B	2.33	1.694	Homo sapiens	Yes
HMGB1P1	B2RPK0	57	KTMSAKEKGKFEDMA	EP300	0.708	0.659	Homo sapiens	Yes
HMGB1P1	B2RPK0	82	MKTYIPPKGETKKKF	CREBBP	1.899	1.785	Homo sapiens	Yes
HMGB1P1	B2RPK0	154	KAAKLKEKYEKDIAA	CREBBP	2.468	1.785	Homo sapiens	Yes
JARID1B	B3KV94	674	RYRSGGGKSQNQLTV	KAT2A	1.942	1.897	Homo sapiens	Yes
H3F3A	B4DEB1	10	RTKQTARKSTGGKAP	CREBBP	2.996	1.785	Homo sapiens	Yes
H3F3A	B4DEB1	10	RTKQTARKSTGGKAP	EP300	2.601	0.659	Homo sapiens	Yes
H3F3A	B4DEB1	10	RTKQTARKSTGGKAP	KAT2A	2.783	1.897	Homo sapiens	Yes
H3F3A	B4DEB1	10	RTKQTARKSTGGKAP	KAT2B	2.734	1.694	Homo sapiens	Yes
H3F3A	B4DEB1	15	ARKSTGGKAPRKQLA	CREBBP	2.859	1.785	Homo sapiens	Yes
H3F3A	B4DEB1	15	ARKSTGGKAPRKQLA	EP300	2.367	0.659	Homo sapiens	Yes
H3F3A	B4DEB1	15	ARKSTGGKAPRKQLA	KAT2A	5.333	1.897	Homo sapiens	Yes
H3F3A	B4DEB1	15	ARKSTGGKAPRKQLA	KAT2B	4.11	1.694	Homo sapiens	Yes
H3F3A	B4DEB1	15	ARKSTGGKAPRKQLA	KAT5	14.656	6.581	Homo sapiens	Yes
H3F3A	B4DEB1	15	ARKSTGGKAPRKQLA	KAT8	19.2	14.222	Homo sapiens	Yes
H3F3A	B4DEB1	19	TGGKAPRKQLATKAA	CREBBP	2.298	1.785	Homo sapiens	Yes
H3F3A	B4DEB1	19	TGGKAPRKQLATKAA	EP300	3.127	0.659	Homo sapiens	Yes
H3F3A	B4DEB1	19	TGGKAPRKQLATKAA	KAT2A	2.145	1.897	Homo sapiens	Yes
H3F3A	B4DEB1	24	PRKQLATKAARKSAP	EP300	2.28	0.659	Homo sapiens	Yes
H3F3A	B4DEB1	24	PRKQLATKAARKSAP	KAT2A	3.725	1.897	Homo sapiens	Yes
H3F3A	B4DEB1	28	LATKAARKSAPSTGG	KAT2A	2.58	1.897	Homo sapiens	Yes
H3F3A	B4DEB1	37	APSTGGVKKPHRYRP	KAT2A	3.261	1.897	Homo sapiens	Yes
H3F3A	B4DEB1	57	REIRRYQKSTELLIR	EP300	1.157	0.659	Homo sapiens	Yes
DEK	B4DFG0	21	PTQPASEKEPEMPGP	CREBBP	3.802	1.785	Homo sapiens	Yes
DEK	B4DFG0	21	PTQPASEKEPEMPGP	EP300	1.125	0.659	Homo sapiens	Yes
SMARCE1	B4DGM3	310	EEEQAANKGEEKKDD	CREBBP	2.145	1.785	Homo sapiens	Yes
SHMT2	B4DLV2	175	KTPTSSGKPSAKKVK	EP300	1.143	0.659	Homo sapiens	Yes
PSMA6	B4DR52	6	**MPDPAKSAPAPKK	CREBBP	1.887	1.785	Homo sapiens	Yes
PSMA6	B4DR52	6	**MPDPAKSAPAPKK	EP300	3.849	0.659	Homo sapiens	Yes
PSMA6	B4DR52	12	AKSAPAPKKGSKKAV	CREBBP	2.552	1.785	Homo sapiens	Yes
PSMA6	B4DR52	12	AKSAPAPKKGSKKAV	EP300	1.702	0.659	Homo sapiens	Yes
PSMA6	B4DR52	12	AKSAPAPKKGSKKAV	KAT2B	2.294	1.694	Homo sapiens	Yes
PSMA6	B4DR52	13	KSAPAPKKGSKKAVT	CREBBP	2.343	1.785	Homo sapiens	Yes
PSMA6	B4DR52	13	KSAPAPKKGSKKAVT	EP300	3.623	0.659	Homo sapiens	Yes
PSMA6	B4DR52	16	PAPKKGSKKAVTKVQ	EP300	3.472	0.659	Homo sapiens	Yes
PSMA6	B4DR52	16	PAPKKGSKKAVTKVQ	KAT2A	1.928	1.897	Homo sapiens	Yes
PSMA6	B4DR52	16	PAPKKGSKKAVTKVQ	KAT2B	1.725	1.694	Homo sapiens	Yes
PSMA6	B4DR52	17	APKKGSKKAVTKVQK	EP300	1.478	0.659	Homo sapiens	Yes
PSMA6	B4DR52	17	APKKGSKKAVTKVQK	KAT2B	1.817	1.694	Homo sapiens	Yes
PSMA6	B4DR52	21	GSKKAVTKVQKKDGK	CREBBP	1.927	1.785	Homo sapiens	Yes
PSMA6	B4DR52	21	GSKKAVTKVQKKDGK	EP300	3.645	0.659	Homo sapiens	Yes
PSMA6	B4DR52	21	GSKKAVTKVQKKDGK	KAT2B	2.083	1.694	Homo sapiens	Yes
PSMA6	B4DR52	24	KAVTKVQKKDGKKRK	EP300	0.895	0.659	Homo sapiens	Yes
HNRNPC	B4DSU6	8	MASNVTNKTDPRSMN	EP300	1.667	0.659	Homo sapiens	Yes
SOD1	B4DY72	630	KPKIESPKLERTPNG	CREBBP	2.258	1.785	Homo sapiens	Yes
CBX1	B5MD17	9	GKKQNKKKVEEVLEE	EP300	1.169	0.659	Homo sapiens	Yes
CBX1	B5MD17	9	GKKQNKKKVEEVLEE	KAT2B	2.532	1.694	Homo sapiens	Yes
TPM1	B7Z596	82	QKLEEAEKAADESER	CREBBP	2.274	1.785	Homo sapiens	Yes
TPM1	B7Z596	181	AEDKYSQKEDRYEEE	CREBBP	1.94	1.785	Homo sapiens	Yes
CBX3	B8ZZ43	5	***MASNKTTLQKMG	CREBBP	3.024	1.785	Homo sapiens	Yes
CBX3	B8ZZ43	5	***MASNKTTLQKMG	EP300	2.548	0.659	Homo sapiens	Yes
PTMA	B8ZZA1	123	EDDDVDTKKQKTDED	CREBBP	3.359	1.785	Homo sapiens	Yes
NONO	C9IZL7	5	***MQSNKTFNLEKQ	EP300	1.171	0.659	Homo sapiens	Yes
H2AFV	C9J0D1	5	***MAGGKAGKDSGK	EP300	2.964	0.659	Homo sapiens	Yes
H2AFV	C9J0D1	5	***MAGGKAGKDSGK	KAT8	19.1	14.222	Homo sapiens	Yes
H2AFV	C9J0D1	8	MAGGKAGKDSGKAKA	EP300	2.661	0.659	Homo sapiens	Yes
H2AFV	C9J0D1	8	MAGGKAGKDSGKAKA	KAT2A	2.348	1.897	Homo sapiens	Yes
H2AFV	C9J0D1	8	MAGGKAGKDSGKAKA	KAT2B	2.174	1.694	Homo sapiens	Yes
H2AFV	C9J0D1	8	MAGGKAGKDSGKAKA	KAT5	7.719	6.581	Homo sapiens	Yes
H2AFV	C9J0D1	12	KAGKDSGKAKAKAVS	EP300	2.609	0.659	Homo sapiens	Yes
H2AFV	C9J0D1	12	KAGKDSGKAKAKAVS	KAT2A	3.217	1.897	Homo sapiens	Yes
H2AFV	C9J0D1	14	GKDSGKAKAKAVSRS	EP300	1.254	0.659	Homo sapiens	Yes
NCL	C9J1H7	86	KKTVTPAKAVTTPGK	EP300	1.403	0.659	Homo sapiens	Yes
NCL	C9J1H7	93	KAVTTPGKKGATPGK	EP300	0.673	0.659	Homo sapiens	Yes
NCL	C9J1H7	100	KKGATPGKALVATPG	EP300	1.028	0.659	Homo sapiens	Yes
NCL	C9J1H7	116	KGAAIPAKGAKNGKN	CREBBP	3.258	1.785	Homo sapiens	Yes
NCL	C9J1H7	116	KGAAIPAKGAKNGKN	EP300	0.704	0.659	Homo sapiens	Yes
NCL	C9J1H7	119	AIPAKGAKNGKNAKK	CREBBP	3.778	1.785	Homo sapiens	Yes
CYCS	C9JFR7	100	ADLIAYLKK******	CREBBP	2.185	1.785	Homo sapiens	Yes
SUB1	D6R970	5	***MPKSKELVSSSS	EP300	1.998	0.659	Homo sapiens	Yes
SUB1	D6R970	5	***MPKSKELVSSSS	KAT2B	2.174	1.694	Homo sapiens	Yes
SUB1	D6R970	53	SRALSSSKQSSSSRD	EP300	0.708	0.659	Homo sapiens	Yes
LEF1	D6RAB1	18	SQEPYHDKAREHPDD	EP300	0.849	0.659	Homo sapiens	Yes
HNRNPD	D6RAF8	72	GAKIDASKNEEDEGH	KAT2B	2.028	1.694	Homo sapiens	Yes
CSNK1A1	D6RGE5	8	MASSSGSKAEFIVGG	EP300	1.01	0.659	Homo sapiens	Yes
TPM3	D6RGJ6	13	KKKMQMLKLDKENAL	CREBBP	2.754	1.785	Homo sapiens	Yes
TPM3	D6RGJ6	16	MQMLKLDKENALDRA	CREBBP	2.802	1.785	Homo sapiens	Yes
TAF9	D6RGK3	5	***MESGKTASPKSM	EP300	2.361	0.659	Homo sapiens	Yes
TAF9	D6RGK3	5	***MESGKTASPKSM	KAT2B	1.798	1.694	Homo sapiens	Yes
CCAR2	E5RHJ4	33	GGEPWGAKKPRHDLP	KAT2B	1.954	1.694	Homo sapiens	Yes
NPM1	E5RI98	86	SAPGGGSKVPQKKVK	CREBBP	2.714	1.785	Homo sapiens	Yes
NPM1	E5RI98	86	SAPGGGSKVPQKKVK	KAT2A	3.014	1.897	Homo sapiens	Yes
NPM1	E5RI98	90	GGSKVPQKKVKLAAD	CREBBP	2.665	1.785	Homo sapiens	Yes
RPS20	E5RIP1	4	****MAFKDTGKTPV	EP300	0.944	0.659	Homo sapiens	Yes
RPS20	E5RIP1	8	MAFKDTGKTPVEPEV	EP300	1.351	0.659	Homo sapiens	Yes
RAD50	E7EN38	264	EIEHNLSKIMKLDNE	CREBBP	1.996	1.785	Homo sapiens	Yes
HMGB3	E7EQU1	12	DPKKPKGKMSAYAFF	KAT2B	2.532	1.694	Homo sapiens	Yes
HMGB3	E7EQU1	165	ADYKSKGKFDGAKGP	CREBBP	3.278	1.785	Homo sapiens	Yes
HMGB3	E7EQU1	170	KGKFDGAKGPAKVAR	CREBBP	4.286	1.785	Homo sapiens	Yes
HMGB3	E7EQU1	170	KGKFDGAKGPAKVAR	KAT2A	2.855	1.897	Homo sapiens	Yes
HMGB3	E7EQU1	170	KGKFDGAKGPAKVAR	KAT2B	1.945	1.694	Homo sapiens	Yes
GAPDH	E7EUT5	259	LMAHMASKE******	CREBBP	1.976	1.785	Homo sapiens	Yes
ALYREF	E9PB61	242	RGAGRNSKQQLSAEE	KAT2B	1.706	1.694	Homo sapiens	Yes
RBBP7	E9PC52	4	****MASKEMFEDTV	EP300	1.256	0.659	Homo sapiens	Yes
RELA	E9PI38	91	NLGIQCVKKRDLEQA	KAT2B	2.092	1.694	Homo sapiens	Yes
RBBP4	E9PIC4	4	****MADKEAAFDDA	EP300	1.133	0.659	Homo sapiens	Yes
TAGLN	E9PJ32	17	MSREVQSKIEKKYDE	EP300	0.742	0.659	Homo sapiens	Yes
SMG1	E9PNP6	105	GSRALATKDMRKSQE	KAT2A	2.101	1.897	Homo sapiens	Yes
KMT2A	E9PR05	1268	SKESSVVKNVVDSSQ	KAT2B	2.22	1.694	Homo sapiens	Yes
CHD4	F5GWX5	297	KLGGFGSKRKRSSSE	KAT2A	2.971	1.897	Homo sapiens	Yes
PTMS	F5GXR3	4	****MSEKSVEAAAE	CREBBP	3.931	1.785	Homo sapiens	Yes
PTMS	F5GXR3	4	****MSEKSVEAAAE	EP300	1.681	0.659	Homo sapiens	Yes
PTMS	F5GXR3	15	AAAELSAKDLKEKKE	CREBBP	2.27	1.785	Homo sapiens	Yes
PTMS	F5GXR3	15	AAAELSAKDLKEKKE	EP300	1.325	0.659	Homo sapiens	Yes
UBE2N	F8VQQ8	11	PKVRFMTKIYHPNVD	EP300	0.772	0.659	Homo sapiens	Yes
DYNLL1	F8VRV5	9	CDRKAVIKNADMSEE	EP300	0.736	0.659	Homo sapiens	Yes
SMARCC2	F8VXC8	800	EGQATDEKKEPKEPR	CREBBP	2.601	1.785	Homo sapiens	Yes
SMARCC1	F8WE13	127	HILGAAYKYKNEQG*	CREBBP	1.992	1.785	Homo sapiens	Yes
PAPOLA	G3V2A0	400	PTPIVGVKRTSSPHK	CREBBP	2.31	1.785	Homo sapiens	Yes
HSP90AA1	G3V2J8	155	PITLFVEKERDKEVS	CREBBP	2.21	1.785	Homo sapiens	Yes
SUPT16H	G3V2X0	7	*MAVTLDKDAYYRRV	EP300	1.02	0.659	Homo sapiens	Yes
APEX1	G3V359	15	KSKTAAKKNDKEAAG	EP300	1.78	0.659	Homo sapiens	Yes
APEX1	G3V359	15	KSKTAAKKNDKEAAG	KAT2B	2.523	1.694	Homo sapiens	Yes
PSMA3	G3V4X5	155	GRHEIVPKDIREEAE	CREBBP	1.847	1.785	Homo sapiens	Yes
PSMA3	G3V4X5	163	DIREEAEKYAKESLK	CREBBP	2.464	1.785	Homo sapiens	Yes
ERC1	G8JLD3	10	GSARSVGKVEPSSQS	EP300	1.308	0.659	Homo sapiens	Yes
ARID1A	H0Y488	802	PPDGPPEKRITATMD	KAT2B	1.936	1.694	Homo sapiens	Yes
SFPQ	H0Y9K7	64	QQREQVEKNMKDAKD	CREBBP	2.004	1.785	Homo sapiens	Yes
MYC	H0YBG3	162	AAKLVSEKLASYQAA	KAT2B	2	1.694	Homo sapiens	Yes
CHRAC1	H0YBP8	68	PKKILASKYLKMLKE	CREBBP	2.262	1.785	Homo sapiens	Yes
KMT2C	H0YMU7	758	DVSYQGGKSIKLSSE	KAT2A	1.971	1.897	Homo sapiens	Yes
BBS4	H3BPP7	20	PVSTESQKPRQKKAP	KAT2A	3.101	1.897	Homo sapiens	Yes
PKM	H3BQ34	270	KNIKIISKIENHEGV	CREBBP	1.964	1.785	Homo sapiens	Yes
CHD9	H3BSP3	499	DGSGTYTKLQNTQVR	CREBBP	2.234	1.785	Homo sapiens	Yes
RUVBL1	H7C4G5	264	ILADQQDKYMK****	CREBBP	2.371	1.785	Homo sapiens	Yes
PLK1	I3L387	9	SAAVTAGKLARAPAD	EP300	1.569	0.659	Homo sapiens	Yes
PAFAH1B1	I3L495	71	KVMELESKLNEAKEE	CREBBP	2.456	1.785	Homo sapiens	Yes
SRRM2	I3L4U6	6	**XRSPRKPIDSLRD	EP300	1.677	0.659	Homo sapiens	Yes
CBFB	J3KS23	77	QLLAVTGKKTTRP**	CREBBP	2.202	1.785	Homo sapiens	Yes
ACOX1	K7ENF1	123	AEVHESYKHLKSLQS	CREBBP	2.21	1.785	Homo sapiens	Yes
BRD4	M0QZD9	317	PPEPKTTKLGQRRES	KAT2B	2	1.694	Homo sapiens	Yes
TRIM28	M0QZE6	54	HQRVKYTKDHTVRST	CREBBP	1.79	1.785	Homo sapiens	Yes
ARNTL	O00327	538	DASSPGGKKILNGGT	KAT2B	2.257	1.694	Homo sapiens	Yes
PPM1G	O15355	247	SCSSASDKLPRVAKS	CREBBP	3.375	1.785	Homo sapiens	Yes
PPM1G	O15355	519	ELQPESGKRKLEEVL	CREBBP	1.94	1.785	Homo sapiens	Yes
PPM1G	O15355	539	EENGNSDKKKKAKRD	CREBBP	4.444	1.785	Homo sapiens	Yes
BIRC5	O15392	110	KLDRERAKNKIAKET	CREBBP	2.681	1.785	Homo sapiens	Yes
BIRC5	O15392	112	DRERAKNKIAKETNN	CREBBP	1.964	1.785	Homo sapiens	Yes
BIRC5	O15392	112	DRERAKNKIAKETNN	EP300	0.79	0.659	Homo sapiens	Yes
BIRC5	O15392	115	RAKNKIAKETNNKKK	CREBBP	2.484	1.785	Homo sapiens	Yes
BIRC5	O15392	120	IAKETNNKKKEFEET	CREBBP	2	1.785	Homo sapiens	Yes
BIRC5	O15392	120	IAKETNNKKKEFEET	KAT2B	3.294	1.694	Homo sapiens	Yes
BIRC5	O15392	121	AKETNNKKKEFEETA	CREBBP	2.097	1.785	Homo sapiens	Yes
BIRC5	O15392	121	AKETNNKKKEFEETA	EP300	0.724	0.659	Homo sapiens	Yes
BIRC5	O15392	121	AKETNNKKKEFEETA	KAT2B	1.917	1.694	Homo sapiens	Yes
BIRC5	O15392	122	KETNNKKKEFEETAK	EP300	0.925	0.659	Homo sapiens	Yes
BIRC5	O15392	129	KEFEETAKKVRRAIE	CREBBP	2.746	1.785	Homo sapiens	Yes
BIRC5	O15392	130	EFEETAKKVRRAIEQ	CREBBP	2.351	1.785	Homo sapiens	Yes
OGG1	O15527	335	HAQEPPAKRRKGSKG	CREBBP	3.431	1.785	Homo sapiens	Yes
OGG1	O15527	338	EPPAKRRKGSKGPEG	CREBBP	2.742	1.785	Homo sapiens	Yes
OGG1	O15527	341	AKRRKGSKGPEG***	CREBBP	2.734	1.785	Homo sapiens	Yes
HTATSF1	O43719	504	DSPKKESKKKTLKND	KAT2B	1.963	1.694	Homo sapiens	Yes
HTATSF1	O43719	505	SPKKESKKKTLKNDC	KAT2B	2.899	1.694	Homo sapiens	Yes
HTATSF1	O43719	506	PKKESKKKTLKNDCE	KAT2B	2.11	1.694	Homo sapiens	Yes
AIRE	O43918	164	QLKAKPPKKPESSAE	KAT2A	2	1.897	Homo sapiens	Yes
AIRE	O43918	165	LKAKPPKKPESSAEQ	KAT2A	2.116	1.897	Homo sapiens	Yes
AIRE	O43918	243	FEDSGSGKNKARSSS	KAT2A	2.841	1.897	Homo sapiens	Yes
AIRE	O43918	253	ARSSSGPKPLVRAKG	KAT2B	1.844	1.694	Homo sapiens	Yes
CCNT1	O60563	390	PSAKVSLKEYRAKHA	CREBBP	2.06	1.785	Homo sapiens	Yes
CCNT1	O60563	492	KVHAAADKHNSVEDS	CREBBP	1.855	1.785	Homo sapiens	Yes
HIST1H2BK	O60814	6	**MPEPAKSAPAPKK	CREBBP	2.117	1.785	Homo sapiens	Yes
HIST1H2BK	O60814	12	AKSAPAPKKGSKKAV	CREBBP	2.718	1.785	Homo sapiens	Yes
HIST1H2BK	O60814	12	AKSAPAPKKGSKKAV	EP300	1.821	0.659	Homo sapiens	Yes
HIST1H2BK	O60814	12	AKSAPAPKKGSKKAV	KAT2B	2.44	1.694	Homo sapiens	Yes
HIST1H2BK	O60814	13	KSAPAPKKGSKKAVT	CREBBP	2.637	1.785	Homo sapiens	Yes
HIST1H2BK	O60814	16	PAPKKGSKKAVTKAQ	KAT2A	2.478	1.897	Homo sapiens	Yes
HIST1H2BK	O60814	16	PAPKKGSKKAVTKAQ	KAT2B	1.881	1.694	Homo sapiens	Yes
HIST1H2BK	O60814	17	APKKGSKKAVTKAQK	EP300	1.927	0.659	Homo sapiens	Yes
HIST1H2BK	O60814	17	APKKGSKKAVTKAQK	KAT2A	2.348	1.897	Homo sapiens	Yes
HIST1H2BK	O60814	17	APKKGSKKAVTKAQK	KAT2B	1.835	1.694	Homo sapiens	Yes
HIST1H2BK	O60814	21	GSKKAVTKAQKKDGK	CREBBP	2.097	1.785	Homo sapiens	Yes
HIST1H2BK	O60814	21	GSKKAVTKAQKKDGK	KAT2B	2.44	1.694	Homo sapiens	Yes
HIST1H2BK	O60814	24	KAVTKAQKKDGKKRK	EP300	1.21	0.659	Homo sapiens	Yes
HIST1H2BK	O60814	25	AVTKAQKKDGKKRKR	EP300	1.014	0.659	Homo sapiens	Yes
HIST1H2BK	O60814	25	AVTKAQKKDGKKRKR	KAT2A	2.565	1.897	Homo sapiens	Yes
HIST1H2BK	O60814	35	KKRKRSRKESYSVYV	KAT2B	1.716	1.694	Homo sapiens	Yes
HIST1H2BK	O60814	121	EGTKAVTKYTSAK**	CREBBP	3.028	1.785	Homo sapiens	Yes
EDF1	O60869	93	QSKGLTQKDLATKIN	KAT2B	1.807	1.694	Homo sapiens	Yes
RNF40	O75150	20	GGSGPPEKKLSREEK	KAT2B	1.872	1.694	Homo sapiens	Yes
PRPF40A	O75400	450	AYKVQTEKEEKEEAR	CREBBP	2.173	1.785	Homo sapiens	Yes
PRPF40A	O75400	925	SPKKKTGKDSGNWDT	CREBBP	1.843	1.785	Homo sapiens	Yes
PRPF40A	O75400	925	SPKKKTGKDSGNWDT	KAT2B	3.514	1.694	Homo sapiens	Yes
PSIP1	O75475	232	KQPKKQPKKDEEGQK	KAT2B	2.284	1.694	Homo sapiens	Yes
TADA3	O75528	418	KEKDQAWKTLKERES	CREBBP	2.262	1.785	Homo sapiens	Yes
TADA3	O75528	418	KEKDQAWKTLKERES	KAT2B	2.092	1.694	Homo sapiens	Yes
MED6	O75586	236	VQQTVSAKGPPEKRM	CREBBP	2.379	1.785	Homo sapiens	Yes
MED6	O75586	236	VQQTVSAKGPPEKRM	CREBBP	2.379	1.785	Homo sapiens	Yes
MED6	O75586	241	SAKGPPEKRMRLQ**	CREBBP	2.157	1.785	Homo sapiens	Yes
MED6	O75586	241	SAKGPPEKRMRLQ**	CREBBP	2.157	1.785	Homo sapiens	Yes
MED6	O75586	241	SAKGPPEKRMRLQ**	KAT2B	2.679	1.694	Homo sapiens	Yes
MED6	O75586	241	SAKGPPEKRMRLQ**	KAT2B	2.679	1.694	Homo sapiens	Yes
SMC2	O95347	353	AAKEKEVKKITDGLH	KAT2B	2.404	1.694	Homo sapiens	Yes
SMC2	O95347	837	KREHTSYKQQLEAVN	KAT2B	1.789	1.694	Homo sapiens	Yes
MBD3	O95983-2	9	ERKSPSGKKFRSKPQ	KAT2B	3.45	1.694	Homo sapiens	Yes
ABL1	P00519-2	730	EGGGSSSKRFLRSCS	KAT2B	2.734	1.694	Homo sapiens	Yes
LMNA	P02545	417	QGGGSVTKKRKLEST	EP300	0.665	0.659	Homo sapiens	Yes
LMNA	P02545	417	QGGGSVTKKRKLEST	EP300	0.665	0.659	Homo sapiens	Yes
ALB	P02768	219	EGKASSAKQRLKCAS	KAT2A	2.203	1.897	Homo sapiens	Yes
ALB	P02768	219	EGKASSAKQRLKCAS	KAT2B	2.477	1.694	Homo sapiens	Yes
ALB	P02768	460	NLGKVGSKCCKHPEA	KAT2A	2.319	1.897	Homo sapiens	Yes
ESR1	P03372	8	MTMTLHTKASGMALL	EP300	1.089	0.659	Homo sapiens	Yes
NR3C1	P04150	495	LEARKTKKKIKGIQQ	KAT2B	1.752	1.694	Homo sapiens	Yes
TP53	P04637	120	FLHSGTAKSVTCTYS	KAT5	9.156	6.581	Homo sapiens	Yes
TP53	P04637	120	FLHSGTAKSVTCTYS	KAT8	20.7	14.222	Homo sapiens	Yes
TP53	P04637	319	TSSSPQPKKKPLDGE	KAT2B	2.578	1.694	Homo sapiens	Yes
TP53	P04637	321	SSPQPKKKPLDGEYF	KAT2B	1.789	1.694	Homo sapiens	Yes
TP53	P04637	370	RAHSSHLKSKKGQST	CREBBP	2.726	1.785	Homo sapiens	Yes
TP53	P04637	370	RAHSSHLKSKKGQST	EP300	0.742	0.659	Homo sapiens	Yes
TP53	P04637	373	SSHLKSKKGQSTSRH	CREBBP	2.27	1.785	Homo sapiens	Yes
TP53	P04637	373	SSHLKSKKGQSTSRH	EP300	0.79	0.659	Homo sapiens	Yes
TP53	P04637	381	GQSTSRHKKLMFKTE	CREBBP	2.327	1.785	Homo sapiens	Yes
TP53	P04637	381	GQSTSRHKKLMFKTE	EP300	0.673	0.659	Homo sapiens	Yes
TP53	P04637	382	QSTSRHKKLMFKTEG	CREBBP	2.274	1.785	Homo sapiens	Yes
TP53	P04637	386	RHKKLMFKTEGPDSD	CREBBP	3.52	1.785	Homo sapiens	Yes
HIST1H2AB	P04908	6	**MSGRGKQGGKARA	EP300	3.24	0.659	Homo sapiens	Yes
HIST1H2AB	P04908	6	**MSGRGKQGGKARA	KAT2A	2.058	1.897	Homo sapiens	Yes
HIST1H2AB	P04908	6	**MSGRGKQGGKARA	KAT5	12.781	6.581	Homo sapiens	Yes
HIST1H2AB	P04908	6	**MSGRGKQGGKARA	KAT8	18.4	14.222	Homo sapiens	Yes
HIST1H2AB	P04908	10	GRGKQGGKARAKAKT	EP300	3.115	0.659	Homo sapiens	Yes
HIST1H2AB	P04908	10	GRGKQGGKARAKAKT	KAT2A	3.667	1.897	Homo sapiens	Yes
HIST1H2AB	P04908	10	GRGKQGGKARAKAKT	KAT2B	1.899	1.694	Homo sapiens	Yes
HIST1H2AB	P04908	10	GRGKQGGKARAKAKT	KAT8	15.1	14.222	Homo sapiens	Yes
HMGN2	P05204	3	*****MPKRKAEGDA	EP300	2.306	0.659	Homo sapiens	Yes
HMGN2	P05204	31	RSARLSAKPAPPKPE	EP300	0.712	0.659	Homo sapiens	Yes
HMGN2	P05204	36	SAKPAPPKPEPKPKK	EP300	1.125	0.659	Homo sapiens	Yes
HMGN2	P05204	40	APPKPEPKPKKAPAK	EP300	0.859	0.659	Homo sapiens	Yes
HMGN2	P05204	59	VPKGKKGKADAGKEG	KAT2B	3	1.694	Homo sapiens	Yes
HMGN2	P05204	64	KGKADAGKEGNNPAE	KAT2B	2.817	1.694	Homo sapiens	Yes
RB1	P06400	873	SNPPKPLKKLRFDIE	EP300	0.756	0.659	Homo sapiens	Yes
RB1	P06400	873	SNPPKPLKKLRFDIE	KAT5	8.281	6.581	Homo sapiens	Yes
RB1	P06400	874	NPPKPLKKLRFDIEG	KAT5	8.969	6.581	Homo sapiens	Yes
TPM3	P06753	13	KKKMQMLKLDKENAL	CREBBP	2.754	1.785	Homo sapiens	Yes
TPM3	P06753	119	QKLEEAEKAADESER	CREBBP	1.827	1.785	Homo sapiens	Yes
HIST1H2BJ	P06899	6	**MPEPAKSAPAPKK	CREBBP	2.117	1.785	Homo sapiens	Yes
HIST1H2BJ	P06899	13	KSAPAPKKGSKKAVT	CREBBP	2.524	1.785	Homo sapiens	Yes
HIST1H2BJ	P06899	16	PAPKKGSKKAVTKAQ	KAT2A	2.478	1.897	Homo sapiens	Yes
HIST1H2BJ	P06899	16	PAPKKGSKKAVTKAQ	KAT2B	1.881	1.694	Homo sapiens	Yes
HIST1H2BJ	P06899	21	GSKKAVTKAQKKDGK	CREBBP	2.004	1.785	Homo sapiens	Yes
HIST1H2BJ	P06899	21	GSKKAVTKAQKKDGK	KAT2B	2.44	1.694	Homo sapiens	Yes
H1F0	P07305	164	AKKPKTVKAKPVKAS	KAT2B	2.615	1.694	Homo sapiens	Yes
EPRS	P07814	961	SATGAEDKDKKKKEK	CREBBP	3.871	1.785	Homo sapiens	Yes
HSP90AA1	P07900	224	PITLFVEKERDKEVS	CREBBP	2.758	1.785	Homo sapiens	Yes
HSP90AA1	P07900	274	EEKKDGDKKKKKKIK	CREBBP	1.823	1.785	Homo sapiens	Yes
HSP90AA1	P07900	274	EEKKDGDKKKKKKIK	EP300	0.764	0.659	Homo sapiens	Yes
HSP90AA1	P07900	274	EEKKDGDKKKKKKIK	KAT2A	3.449	1.897	Homo sapiens	Yes
HSP90AA1	P07900	274	EEKKDGDKKKKKKIK	KAT2B	1.844	1.694	Homo sapiens	Yes
HSP90AA1	P07900	276	KKDGDKKKKKKIKEK	CREBBP	2.496	1.785	Homo sapiens	Yes
HSP90AA1	P07900	565	KKKQEEKKTKFENLC	KAT2B	2	1.694	Homo sapiens	Yes
HMGB1	P09429	3	*****MGKGDPKKPR	EP300	2.78	0.659	Homo sapiens	Yes
HMGB1	P09429	12	DPKKPRGKMSSYAFF	KAT2B	2.33	1.694	Homo sapiens	Yes
HMGB1	P09429	28	QTCREEHKKKHPDAS	CREBBP	2.069	1.785	Homo sapiens	Yes
HMGB1	P09429	154	KAAKLKEKYEKDIAA	CREBBP	2.254	1.785	Homo sapiens	Yes
HNRNPA1	P09651	3	*****MSKSESPKEP	EP300	2.516	0.659	Homo sapiens	Yes
PARP1	P09874	418	MIEKLGGKLTGTANK	KAT2A	2.203	1.897	Homo sapiens	Yes
PARP1	P09874	498	EVVAPRGKSGAALSK	EP300	0.891	0.659	Homo sapiens	Yes
PARP1	P09874	505	KSGAALSKKSKGQVK	CREBBP	2.226	1.785	Homo sapiens	Yes
PARP1	P09874	505	KSGAALSKKSKGQVK	EP300	0.81	0.659	Homo sapiens	Yes
PARP1	P09874	505	KSGAALSKKSKGQVK	KAT2B	1.927	1.694	Homo sapiens	Yes
PARP1	P09874	508	AALSKKSKGQVKEEG	CREBBP	1.819	1.785	Homo sapiens	Yes
PARP1	P09874	521	EGINKSEKRMKLTLK	CREBBP	1.923	1.785	Homo sapiens	Yes
PARP1	P09874	521	EGINKSEKRMKLTLK	EP300	0.681	0.659	Homo sapiens	Yes
H2AFZ	P0C0S5	5	***MAGGKAGKDSGK	EP300	2.964	0.659	Homo sapiens	Yes
H2AFZ	P0C0S5	5	***MAGGKAGKDSGK	HAT1	15.667	14.857	Homo sapiens	Yes
H2AFZ	P0C0S5	5	***MAGGKAGKDSGK	KAT8	19.1	14.222	Homo sapiens	Yes
H2AFZ	P0C0S5	8	MAGGKAGKDSGKAKT	EP300	2.738	0.659	Homo sapiens	Yes
H2AFZ	P0C0S5	8	MAGGKAGKDSGKAKT	KAT2A	1.957	1.897	Homo sapiens	Yes
H2AFZ	P0C0S5	8	MAGGKAGKDSGKAKT	KAT2B	2.174	1.694	Homo sapiens	Yes
H2AFZ	P0C0S5	8	MAGGKAGKDSGKAKT	KAT5	7.719	6.581	Homo sapiens	Yes
H2AFZ	P0C0S5	12	KAGKDSGKAKTKAVS	EP300	2.486	0.659	Homo sapiens	Yes
H2AFZ	P0C0S5	12	KAGKDSGKAKTKAVS	KAT2A	3.087	1.897	Homo sapiens	Yes
H2AFZ	P0C0S5	14	GKDSGKAKTKAVSRS	EP300	1.222	0.659	Homo sapiens	Yes
HIST1H2AG	P0C0S8	6	**MSGRGKQGGKARA	EP300	3.24	0.659	Homo sapiens	Yes
HIST1H2AG	P0C0S8	6	**MSGRGKQGGKARA	KAT2A	2.058	1.897	Homo sapiens	Yes
HIST1H2AG	P0C0S8	6	**MSGRGKQGGKARA	KAT5	12.781	6.581	Homo sapiens	Yes
HIST1H2AG	P0C0S8	6	**MSGRGKQGGKARA	KAT8	18.4	14.222	Homo sapiens	Yes
AR	P10275	633	TLGARKLKKLGNLKL	KAT2B	2.064	1.694	Homo sapiens	Yes
AR	P10275	633	TLGARKLKKLGNLKL	KAT5	8.938	6.581	Homo sapiens	Yes
HIST1H1E	P10412	17	AAPAPAEKTPVKKKA	EP300	1.815	0.659	Homo sapiens	Yes
HIST1H1E	P10412	17	AAPAPAEKTPVKKKA	KAT2B	1.807	1.694	Homo sapiens	Yes
HIST1H1E	P10412	21	PAEKTPVKKKARKSA	EP300	2.022	0.659	Homo sapiens	Yes
HIST1H1E	P10412	26	PVKKKARKSAGAAKR	EP300	1.657	0.659	Homo sapiens	Yes
HIST1H1E	P10412	26	PVKKKARKSAGAAKR	KAT2A	2.623	1.897	Homo sapiens	Yes
HIST1H1E	P10412	26	PVKKKARKSAGAAKR	KAT2B	1.844	1.694	Homo sapiens	Yes
HIST1H1E	P10412	34	SAGAAKRKASGPPVS	KAT2B	1.734	1.694	Homo sapiens	Yes
HIST1H1E	P10412	106	TGASGSFKLNKKAAS	CREBBP	1.847	1.785	Homo sapiens	Yes
HIST1H1E	P10412	168	PAAAAGAKKAKSPKK	CREBBP	2.508	1.785	Homo sapiens	Yes
HIST1H1E	P10412	168	PAAAAGAKKAKSPKK	EP300	1.111	0.659	Homo sapiens	Yes
TXN	P10599	3	*****MVKQIESKTA	EP300	1.175	0.659	Homo sapiens	Yes
HSPA5	P11021	585	DKEKLGGKLSSEDKE	KAT2A	2.275	1.897	Homo sapiens	Yes
TOP1	P11387	148	DEDDADYKPKKIKTE	CREBBP	2.774	1.785	Homo sapiens	Yes
TOP1	P11387	150	DDADYKPKKIKTEDT	CREBBP	1.952	1.785	Homo sapiens	Yes
TOP1	P11387	164	TKKEKKRKLEEEEDG	CREBBP	2.323	1.785	Homo sapiens	Yes
TOP1	P11387	172	LEEEEDGKLKKPKNK	CREBBP	2.77	1.785	Homo sapiens	Yes
XRCC6	P12956	338	KEETEELKRFDDPGL	KAT2B	1.89	1.694	Homo sapiens	Yes
XRCC6	P12956	338	KEETEELKRFDDPGL	KAT2B	1.89	1.694	Homo sapiens	Yes
XRCC6	P12956	539	PDYNPEGKVTKRKHD	CREBBP	2.343	1.785	Homo sapiens	Yes
XRCC6	P12956	539	PDYNPEGKVTKRKHD	CREBBP	2.343	1.785	Homo sapiens	Yes
XRCC6	P12956	542	NPEGKVTKRKHDNEG	CREBBP	2.065	1.785	Homo sapiens	Yes
XRCC6	P12956	542	NPEGKVTKRKHDNEG	CREBBP	2.065	1.785	Homo sapiens	Yes
XRCC6	P12956	542	NPEGKVTKRKHDNEG	KAT2B	2	1.694	Homo sapiens	Yes
XRCC6	P12956	542	NPEGKVTKRKHDNEG	KAT2B	2	1.694	Homo sapiens	Yes
XRCC6	P12956	544	EGKVTKRKHDNEGSG	CREBBP	2.52	1.785	Homo sapiens	Yes
XRCC6	P12956	544	EGKVTKRKHDNEGSG	CREBBP	2.52	1.785	Homo sapiens	Yes
XRCC6	P12956	544	EGKVTKRKHDNEGSG	KAT2B	2.349	1.694	Homo sapiens	Yes
XRCC6	P12956	544	EGKVTKRKHDNEGSG	KAT2B	2.349	1.694	Homo sapiens	Yes
XRCC6	P12956	553	DNEGSGSKRPKVEYS	KAT2B	2.936	1.694	Homo sapiens	Yes
XRCC6	P12956	553	DNEGSGSKRPKVEYS	KAT2B	2.936	1.694	Homo sapiens	Yes
XRCC6	P12956	556	GSGSKRPKVEYSEEE	KAT2B	2.477	1.694	Homo sapiens	Yes
XRCC6	P12956	556	GSGSKRPKVEYSEEE	KAT2B	2.477	1.694	Homo sapiens	Yes
UNG	P13051	5	***MIGQKTLYSFFS	EP300	0.853	0.659	Homo sapiens	Yes
IRF2	P14316	75	GVDKPDPKTWKANFR	KAT2B	2.303	1.694	Homo sapiens	Yes
IRF2	P14316	78	KPDPKTWKANFRCAM	KAT2B	1.716	1.694	Homo sapiens	Yes
ETS1	P14921	2	******MKAAVDLKP	EP300	0.938	0.659	Homo sapiens	Yes
BRAF	P15056	418	TNVKALQKSPGPQRE	CREBBP	2.194	1.785	Homo sapiens	Yes
MYOD1	P15172	102	LWACKACKRKTTNAD	EP300	0.732	0.659	Homo sapiens	Yes
MYOD1	P15172	104	ACKACKRKTTNADRR	KAT2B	1.807	1.694	Homo sapiens	Yes
VEGFA	P15692	147	EKKSVRGKGKGQKRK	EP300	0.698	0.659	Homo sapiens	Yes
VEGFA	P15692	147	EKKSVRGKGKGQKRK	KAT2A	2.507	1.897	Homo sapiens	Yes
VEGFA	P15692	147	EKKSVRGKGKGQKRK	KAT2B	2.018	1.694	Homo sapiens	Yes
VEGFA	P15692	149	KSVRGKGKGQKRKRK	EP300	1.25	0.659	Homo sapiens	Yes
VEGFA	P15692	152	RGKGKGQKRKRKKSR	KAT2A	3.942	1.897	Homo sapiens	Yes
VEGFA	P15692	152	RGKGKGQKRKRKKSR	KAT2B	4.229	1.694	Homo sapiens	Yes
VEGFA	P15692	154	KGKGQKRKRKKSRYK	KAT2B	3.119	1.694	Homo sapiens	Yes
H2AFX	P16104	6	**MSGRGKTGGKARA	EP300	3.226	0.659	Homo sapiens	Yes
H2AFX	P16104	6	**MSGRGKTGGKARA	HAT1	27.933	14.857	Homo sapiens	Yes
H2AFX	P16104	6	**MSGRGKTGGKARA	KAT2A	2.058	1.897	Homo sapiens	Yes
H2AFX	P16104	6	**MSGRGKTGGKARA	KAT5	12.875	6.581	Homo sapiens	Yes
H2AFX	P16104	6	**MSGRGKTGGKARA	KAT8	18.6	14.222	Homo sapiens	Yes
H2AFX	P16104	10	GRGKTGGKARAKAKS	EP300	3.381	0.659	Homo sapiens	Yes
H2AFX	P16104	10	GRGKTGGKARAKAKS	KAT2A	3.942	1.897	Homo sapiens	Yes
H2AFX	P16104	10	GRGKTGGKARAKAKS	KAT2B	2.257	1.694	Homo sapiens	Yes
H2AFX	P16104	10	GRGKTGGKARAKAKS	KAT8	17.3	14.222	Homo sapiens	Yes
HIST1H1B	P16401	202	AVKPKAAKPKAAKPK	KAT2B	2.578	1.694	Homo sapiens	Yes
HIST1H1B	P16401	204	KPKAAKPKAAKPKAA	KAT2B	2.156	1.694	Homo sapiens	Yes
HIST1H1D	P16402	17	TIPAPAEKTPVKKKA	EP300	1.438	0.659	Homo sapiens	Yes
HIST1H1D	P16402	35	GATAGKRKASGPPVS	KAT2B	2.083	1.694	Homo sapiens	Yes
HIST1H1D	P16402	169	PATAAGTKKVAKSAK	KAT2A	2.116	1.897	Homo sapiens	Yes
HIST1H1C	P16403	17	AAAPPAEKAPVKKKA	EP300	1.528	0.659	Homo sapiens	Yes
HIST1H1C	P16403	34	KAGGTPRKASGPPVS	EP300	0.696	0.659	Homo sapiens	Yes
HIST1H1C	P16403	191	KAAKSAAKAVKPKAA	EP300	1.343	0.659	Homo sapiens	Yes
HIST1H1C	P16403	191	KAAKSAAKAVKPKAA	KAT2A	2.014	1.897	Homo sapiens	Yes
HMGA1	P17096-2	15	SSQPLASKQEKDGTE	CREBBP	1.867	1.785	Homo sapiens	Yes
HMGA1	P17096-2	15	SSQPLASKQEKDGTE	EP300	2.591	0.659	Homo sapiens	Yes
HMGA1	P17096-2	15	SSQPLASKQEKDGTE	KAT2B	2.083	1.694	Homo sapiens	Yes
HMGA1	P17096-2	54	RGRPKGSKNKGAAKT	CREBBP	2.323	1.785	Homo sapiens	Yes
HMGA1	P17096-2	54	RGRPKGSKNKGAAKT	EP300	1.5	0.659	Homo sapiens	Yes
HMGA1	P17096-2	54	RGRPKGSKNKGAAKT	KAT2B	2.835	1.694	Homo sapiens	Yes
HMGA1	P17096-2	56	RPKGSKNKGAAKTRK	EP300	1.004	0.659	Homo sapiens	Yes
HMGA1	P17096-2	56	RPKGSKNKGAAKTRK	KAT2B	2.982	1.694	Homo sapiens	Yes
HMGA1	P17096-2	60	SKNKGAAKTRKTTTT	EP300	1.425	0.659	Homo sapiens	Yes
HMGA1	P17096-2	60	SKNKGAAKTRKTTTT	KAT2A	2.725	1.897	Homo sapiens	Yes
HMGA1	P17096-2	60	SKNKGAAKTRKTTTT	KAT2B	2.202	1.694	Homo sapiens	Yes
HMGA1	P17096-2	63	KGAAKTRKTTTTPGR	EP300	1.042	0.659	Homo sapiens	Yes
HMGA1	P17096-2	63	KGAAKTRKTTTTPGR	KAT2B	2.495	1.694	Homo sapiens	Yes
CEBPB	P17676	265	QVKSKAKKTVDKHSD	KAT2B	2.229	1.694	Homo sapiens	Yes
CEBPB	P17676	269	KAKKTVDKHSDEYKI	CREBBP	1.831	1.785	Homo sapiens	Yes
CEBPB	P17676	269	KAKKTVDKHSDEYKI	KAT2B	2.119	1.694	Homo sapiens	Yes
EGR1	P18146	422	TKIHLRQKDKKADKS	CREBBP	2.198	1.785	Homo sapiens	Yes
EGR1	P18146	425	HLRQKDKKADKSVVA	CREBBP	1.798	1.785	Homo sapiens	Yes
CCNA2	P20248	68	LAQQQRPKTRRVAPL	KAT2B	1.917	1.694	Homo sapiens	Yes
CCNA2	P20248	112	EAEKEAQKKPAESQK	KAT2A	2.116	1.897	Homo sapiens	Yes
CBL	P22681	197	WRKAFGEKTIVPWKS	KAT2B	2.138	1.694	Homo sapiens	Yes
RPS6KB1	P23443	516	QAFPMISKRPEHLRM	CREBBP	1.907	1.785	Homo sapiens	Yes
RPS6KB1	P23443	516	QAFPMISKRPEHLRM	CREBBP	1.907	1.785	Homo sapiens	Yes
HIST1H2BO	P23527	6	**MPDPAKSAPAPKK	CREBBP	1.996	1.785	Homo sapiens	Yes
HIST1H2BO	P23527	12	AKSAPAPKKGSKKAV	CREBBP	2.552	1.785	Homo sapiens	Yes
HIST1H2BO	P23527	12	AKSAPAPKKGSKKAV	EP300	1.702	0.659	Homo sapiens	Yes
HIST1H2BO	P23527	12	AKSAPAPKKGSKKAV	KAT2B	2.294	1.694	Homo sapiens	Yes
HIST1H2BO	P23527	13	KSAPAPKKGSKKAVT	CREBBP	2.387	1.785	Homo sapiens	Yes
HIST1H2BO	P23527	16	PAPKKGSKKAVTKAQ	KAT2A	2.478	1.897	Homo sapiens	Yes
HIST1H2BO	P23527	16	PAPKKGSKKAVTKAQ	KAT2B	1.725	1.694	Homo sapiens	Yes
HIST1H2BO	P23527	21	GSKKAVTKAQKKDGK	CREBBP	2.004	1.785	Homo sapiens	Yes
HIST1H2BO	P23527	21	GSKKAVTKAQKKDGK	KAT2B	2.44	1.694	Homo sapiens	Yes
HIST1H2BO	P23527	121	EGTKAVTKYTSSK**	CREBBP	3.242	1.785	Homo sapiens	Yes
GATA2	P23769	102	LPWLDGGKAALSAAA	KAT2A	1.971	1.897	Homo sapiens	Yes
GATA2	P23769	281	PASSFTPKQRSKARS	KAT2A	2.275	1.897	Homo sapiens	Yes
GATA2	P23769	285	FTPKQRSKARSCSEG	KAT2A	2.087	1.897	Homo sapiens	Yes
GATA2	P23769	336	NRPLIKPKRRLSAAR	EP300	1.226	0.659	Homo sapiens	Yes
GATA2	P23769	390	NRPLTMKKEGIQTRN	EP300	1.272	0.659	Homo sapiens	Yes
GATA2	P23769	399	GIQTRNRKMSNKSKK	EP300	1.278	0.659	Homo sapiens	Yes
GATA2	P23769	403	RNRKMSNKSKKSKKG	CREBBP	3.012	1.785	Homo sapiens	Yes
GATA2	P23769	403	RNRKMSNKSKKSKKG	EP300	0.913	0.659	Homo sapiens	Yes
GATA2	P23769	403	RNRKMSNKSKKSKKG	KAT2A	2.841	1.897	Homo sapiens	Yes
GATA2	P23769	405	RKMSNKSKKSKKGAE	CREBBP	3	1.785	Homo sapiens	Yes
GATA2	P23769	405	RKMSNKSKKSKKGAE	EP300	0.762	0.659	Homo sapiens	Yes
GATA2	P23769	405	RKMSNKSKKSKKGAE	KAT2A	2.145	1.897	Homo sapiens	Yes
GATA2	P23769	406	KMSNKSKKSKKGAEC	CREBBP	2.238	1.785	Homo sapiens	Yes
GATA2	P23769	406	KMSNKSKKSKKGAEC	KAT2A	1.986	1.897	Homo sapiens	Yes
GATA2	P23769	408	SNKSKKSKKGAECFE	EP300	0.766	0.659	Homo sapiens	Yes
GATA2	P23769	408	SNKSKKSKKGAECFE	KAT2B	3.339	1.694	Homo sapiens	Yes
GATA2	P23769	409	NKSKKSKKGAECFEE	KAT2A	2.174	1.897	Homo sapiens	Yes
GATA3	P23771	371	RNRKMSSKSKKCKKV	CREBBP	2.306	1.785	Homo sapiens	Yes
GATA3	P23771	371	RNRKMSSKSKKCKKV	KAT2A	2.145	1.897	Homo sapiens	Yes
DNMT1	P26358	160	PSPRITRKSTRQTTI	EP300	0.744	0.659	Homo sapiens	Yes
DNMT1	P26358	173	TITSHFAKGPAKRKP	CREBBP	2.649	1.785	Homo sapiens	Yes
DNMT1	P26358	173	TITSHFAKGPAKRKP	KAT2A	1.928	1.897	Homo sapiens	Yes
DNMT1	P26358	188	QEESERAKSDESIKE	CREBBP	2.133	1.785	Homo sapiens	Yes
DNMT1	P26358	188	QEESERAKSDESIKE	KAT2B	1.853	1.694	Homo sapiens	Yes
DNMT1	P26358	259	PTPKQKLKEEPDREA	CREBBP	1.786	1.785	Homo sapiens	Yes
DNMT1	P26358	749	GKKSYYKKVCIDAET	KAT2B	1.817	1.694	Homo sapiens	Yes
DNMT1	P26358	1111	RSPGNKGKGKGKGKG	EP300	0.827	0.659	Homo sapiens	Yes
DNMT1	P26358	1111	RSPGNKGKGKGKGKG	KAT2A	1.913	1.897	Homo sapiens	Yes
DNMT1	P26358	1113	PGNKGKGKGKGKGKP	HAT1	17.8	14.857	Homo sapiens	Yes
DNMT1	P26358	1113	PGNKGKGKGKGKGKP	KAT2A	2.319	1.897	Homo sapiens	Yes
DNMT1	P26358	1115	NKGKGKGKGKGKPKS	EP300	0.732	0.659	Homo sapiens	Yes
DNMT1	P26358	1115	NKGKGKGKGKGKPKS	HAT1	16.2	14.857	Homo sapiens	Yes
DNMT1	P26358	1115	NKGKGKGKGKGKPKS	KAT2B	1.789	1.694	Homo sapiens	Yes
DNMT1	P26358	1117	GKGKGKGKGKPKSQA	HAT1	16	14.857	Homo sapiens	Yes
DNMT1	P26358	1117	GKGKGKGKGKPKSQA	KAT2A	2.522	1.897	Homo sapiens	Yes
SMARCA1	P28370	1038	EERERAEKKKRATKT	CREBBP	3	1.785	Homo sapiens	Yes
SMARCA1	P28370	1039	ERERAEKKKRATKTP	KAT2B	1.853	1.694	Homo sapiens	Yes
ARID4A	P29374	867	LGQSSPEKKIRIENG	KAT2B	2.046	1.694	Homo sapiens	Yes
LMOD1	P29536	308	KPSEGPAKVEEEAAP	EP300	0.76	0.659	Homo sapiens	Yes
PML	P29590	515	QPRPSTSKAVSPPHL	EP300	0.732	0.659	Homo sapiens	Yes
PML	P29590	515	QPRPSTSKAVSPPHL	KAT2B	1.826	1.694	Homo sapiens	Yes
YWHAB	P31946	5	***MTMDKSELVQKA	EP300	1.387	0.659	Homo sapiens	Yes
YWHAB	P31946	82	EKKQQMGKEYREKIE	KAT2B	2.248	1.694	Homo sapiens	Yes
SFN	P31947	68	VLSSIEQKSNEEGSE	CREBBP	1.786	1.785	Homo sapiens	Yes
CIITA	P33076	144	EVGQKSQKRPFPEEL	KAT2B	2.128	1.694	Homo sapiens	Yes
HIST1H2BB	P33778	6	**MPEPSKSAPAPKK	CREBBP	1.98	1.785	Homo sapiens	Yes
HIST1H2BB	P33778	12	SKSAPAPKKGSKKAI	CREBBP	2.677	1.785	Homo sapiens	Yes
HIST1H2BB	P33778	12	SKSAPAPKKGSKKAI	EP300	1.786	0.659	Homo sapiens	Yes
HIST1H2BB	P33778	12	SKSAPAPKKGSKKAI	KAT2B	2.495	1.694	Homo sapiens	Yes
HIST1H2BB	P33778	13	KSAPAPKKGSKKAIT	CREBBP	2.516	1.785	Homo sapiens	Yes
HIST1H2BB	P33778	16	PAPKKGSKKAITKAQ	KAT2A	2.478	1.897	Homo sapiens	Yes
HIST1H2BB	P33778	16	PAPKKGSKKAITKAQ	KAT2B	2.037	1.694	Homo sapiens	Yes
HIST1H2BB	P33778	17	APKKGSKKAITKAQK	EP300	1.871	0.659	Homo sapiens	Yes
HIST1H2BB	P33778	17	APKKGSKKAITKAQK	KAT2A	2.101	1.897	Homo sapiens	Yes
HIST1H2BB	P33778	17	APKKGSKKAITKAQK	KAT2B	1.972	1.694	Homo sapiens	Yes
HIST1H2BB	P33778	21	GSKKAITKAQKKDGK	CREBBP	1.94	1.785	Homo sapiens	Yes
HIST1H2BB	P33778	21	GSKKAITKAQKKDGK	KAT2B	2.312	1.694	Homo sapiens	Yes
HIST1H2BB	P33778	24	KAITKAQKKDGKKRK	EP300	1.129	0.659	Homo sapiens	Yes
HSPA4	P34932	557	ETSQAGSKDKKMDQP	CREBBP	2.117	1.785	Homo sapiens	Yes
HSPA4	P34932	557	ETSQAGSKDKKMDQP	EP300	0.726	0.659	Homo sapiens	Yes
HSPA4	P34932	557	ETSQAGSKDKKMDQP	KAT2A	2.449	1.897	Homo sapiens	Yes
CTNNB1	P35222	49	TAPSLSGKGNPEEED	CREBBP	2.395	1.785	Homo sapiens	Yes
CTNNB1	P35222	49	TAPSLSGKGNPEEED	KAT2B	1.945	1.694	Homo sapiens	Yes
PHB	P35232	4	****MAAKVFESIGK	EP300	0.794	0.659	Homo sapiens	Yes
PHB	P35232	4	****MAAKVFESIGK	EP300	0.794	0.659	Homo sapiens	Yes
IRS1	P35568	61	RHKSSAPKRSIPLES	KAT2B	2.257	1.694	Homo sapiens	Yes
MYH9	P35579	1525	KSVHELEKSKRALEQ	CREBBP	2.242	1.785	Homo sapiens	Yes
MYH9	P35579	1862	RRNAEQYKDQADKAS	CREBBP	3.282	1.785	Homo sapiens	Yes
MYH9	P35579	1867	QYKDQADKASTRLKQ	CREBBP	2.302	1.785	Homo sapiens	Yes
SREBF1	P36956	324	SAQSRGEKRTAHNAI	KAT2B	2.092	1.694	Homo sapiens	Yes
FEN1	P39748	354	TGSLSSAKRKEPEPK	CREBBP	1.81	1.785	Homo sapiens	Yes
FEN1	P39748	375	AKTGAAGKFKRGK**	CREBBP	3.968	1.785	Homo sapiens	Yes
FEN1	P39748	377	TGAAGKFKRGK****	CREBBP	3.343	1.785	Homo sapiens	Yes
FEN1	P39748	380	AGKFKRGK*******	CREBBP	2.548	1.785	Homo sapiens	Yes
CUX1	P39880	850	AEETGGGKEKGSGGS	KAT2B	1.771	1.694	Homo sapiens	Yes
MLLT3	P42568	237	KESSKKPKENKPLKE	CREBBP	2.081	1.785	Homo sapiens	Yes
MLLT3	P42568	237	KESSKKPKENKPLKE	KAT2B	1.761	1.694	Homo sapiens	Yes
HTT	P42858	9	ATLEKLMKAFESLKS	CREBBP	2.149	1.785	Homo sapiens	Yes
ATRX	P46100	805	AKSSIISKKKRQTQS	CREBBP	3.278	1.785	Homo sapiens	Yes
ATRX	P46100	806	KSSIISKKKRQTQSE	CREBBP	2.181	1.785	Homo sapiens	Yes
ATRX	P46100	806	KSSIISKKKRQTQSE	KAT2A	1.957	1.897	Homo sapiens	Yes
ATRX	P46100	967	GLSDIAEKFLKKDQS	CREBBP	2.274	1.785	Homo sapiens	Yes
ATRX	P46100	2490	NPGPSQGKSM*****	CREBBP	3.097	1.785	Homo sapiens	Yes
NRIP1	P48552	966	DSKKKGHKNNVTNSK	KAT2B	2.505	1.694	Homo sapiens	Yes
CSNK1A1	P48729	8	MASSSGSKAEFIVGG	EP300	1.01	0.659	Homo sapiens	Yes
ETV1	P50549	116	FKFSYGEKCLYNVSA	EP300	0.897	0.659	Homo sapiens	Yes
ETV1	P50549	116	FKFSYGEKCLYNVSA	KAT2B	2.642	1.694	Homo sapiens	Yes
CDK9	P50750	3	*****MAKQYDSVEC	EP300	0.907	0.659	Homo sapiens	Yes
CDK9	P50750	48	TGQKVALKKVLMENE	EP300	0.677	0.659	Homo sapiens	Yes
SMARCA2	P51531	1551	KDDKGRDKGKGKKRP	CREBBP	2	1.785	Homo sapiens	Yes
SMARCA2	P51531	1553	DKGRDKGKGKKRPNR	CREBBP	2.456	1.785	Homo sapiens	Yes
SMARCA2	P51531	1553	DKGRDKGKGKKRPNR	EP300	0.956	0.659	Homo sapiens	Yes
SMARCA2	P51531	1555	GRDKGKGKKRPNRGK	CREBBP	2.165	1.785	Homo sapiens	Yes
SMARCA2	P51531	1556	RDKGKGKKRPNRGKA	CREBBP	2.847	1.785	Homo sapiens	Yes
SMARCA2	P51531	1556	RDKGKGKKRPNRGKA	KAT2A	3.522	1.897	Homo sapiens	Yes
SMARCA2	P51531	1556	RDKGKGKKRPNRGKA	KAT2B	2.899	1.694	Homo sapiens	Yes
HCFC1	P51610	2028	PEMKSAPKKSKADGQ	CREBBP	3.685	1.785	Homo sapiens	Yes
KPNA2	P52292	22	HRFKNKGKDSTEMRR	CREBBP	2.097	1.785	Homo sapiens	Yes
KPNA2	P52292	22	HRFKNKGKDSTEMRR	EP300	1.129	0.659	Homo sapiens	Yes
STAT2	P52630	415	QRSGGSGKGSNKGPL	KAT2A	1.899	1.897	Homo sapiens	Yes
ZNF131	P52739	385	CQTGVGAKKGRKKLY	KAT2A	1.942	1.897	Homo sapiens	Yes
ZNF143	P52747	295	VRTHTGEKPYRCSED	KAT2B	2.11	1.694	Homo sapiens	Yes
CRYBB1	P53674	6	**MSQAAKASASATV	EP300	2.016	0.659	Homo sapiens	Yes
SUMO3	P55854	11	EKPKEGVKTENDHIN	EP300	0.718	0.659	Homo sapiens	Yes
HIST1H2BD	P58876	6	**MPEPTKSAPAPKK	CREBBP	2.117	1.785	Homo sapiens	Yes
HIST1H2BD	P58876	6	**MPEPTKSAPAPKK	EP300	3.673	0.659	Homo sapiens	Yes
HIST1H2BD	P58876	12	TKSAPAPKKGSKKAV	CREBBP	2.609	1.785	Homo sapiens	Yes
HIST1H2BD	P58876	12	TKSAPAPKKGSKKAV	EP300	1.76	0.659	Homo sapiens	Yes
HIST1H2BD	P58876	12	TKSAPAPKKGSKKAV	KAT2B	2.321	1.694	Homo sapiens	Yes
HIST1H2BD	P58876	13	KSAPAPKKGSKKAVT	CREBBP	2.597	1.785	Homo sapiens	Yes
HIST1H2BD	P58876	13	KSAPAPKKGSKKAVT	EP300	4.018	0.659	Homo sapiens	Yes
HIST1H2BD	P58876	16	PAPKKGSKKAVTKAQ	EP300	3.671	0.659	Homo sapiens	Yes
HIST1H2BD	P58876	16	PAPKKGSKKAVTKAQ	KAT2A	2.478	1.897	Homo sapiens	Yes
HIST1H2BD	P58876	16	PAPKKGSKKAVTKAQ	KAT2B	1.927	1.694	Homo sapiens	Yes
PTEN	P60484	6	**MTAIIKEIVSRNK	EP300	2.093	0.659	Homo sapiens	Yes
UBE2D3	P61077	8	MALKRINKELSDLAR	EP300	0.974	0.659	Homo sapiens	Yes
MAX	P61244	153	PEEPQSRKKLRMEAS	CREBBP	2.964	1.785	Homo sapiens	Yes
MAX	P61244	154	EEPQSRKKLRMEAS*	CREBBP	3.141	1.785	Homo sapiens	Yes
SUMO2	P61956	7	*MADEKPKEGVKTEN	EP300	1.47	0.659	Homo sapiens	Yes
HIST1H4A	P62805	6	**MSGRGKGGKGLGK	EP300	2.692	0.659	Homo sapiens	Yes
HIST1H4A	P62805	6	**MSGRGKGGKGLGK	HAT1	29.667	14.857	Homo sapiens	Yes
HIST1H4A	P62805	6	**MSGRGKGGKGLGK	KAT5	12.812	6.581	Homo sapiens	Yes
HIST1H4A	P62805	6	**MSGRGKGGKGLGK	KAT8	20.6	14.222	Homo sapiens	Yes
HIST1H4A	P62805	9	SGRGKGGKGLGKGGA	EP300	2.633	0.659	Homo sapiens	Yes
HIST1H4A	P62805	9	SGRGKGGKGLGKGGA	KAT2A	3.072	1.897	Homo sapiens	Yes
HIST1H4A	P62805	9	SGRGKGGKGLGKGGA	KAT2B	3.431	1.694	Homo sapiens	Yes
HIST1H4A	P62805	9	SGRGKGGKGLGKGGA	KAT5	12.781	6.581	Homo sapiens	Yes
HIST1H4A	P62805	9	SGRGKGGKGLGKGGA	KAT8	14.5	14.222	Homo sapiens	Yes
HIST1H4A	P62805	13	KGGKGLGKGGAKRHR	EP300	2.286	0.659	Homo sapiens	Yes
HIST1H4A	P62805	13	KGGKGLGKGGAKRHR	HAT1	18.533	14.857	Homo sapiens	Yes
HIST1H4A	P62805	13	KGGKGLGKGGAKRHR	KAT5	14.281	6.581	Homo sapiens	Yes
HIST1H4A	P62805	17	GLGKGGAKRHRKVLR	KAT2A	3.87	1.897	Homo sapiens	Yes
HIST1H4A	P62805	17	GLGKGGAKRHRKVLR	KAT5	15.219	6.581	Homo sapiens	Yes
HIST1H4A	P62805	17	GLGKGGAKRHRKVLR	KAT8	37.1	14.222	Homo sapiens	Yes
HIST1H2BC	P62807	6	**MPEPAKSAPAPKK	CREBBP	2.117	1.785	Homo sapiens	Yes
HIST1H2BC	P62807	12	AKSAPAPKKGSKKAV	CREBBP	2.718	1.785	Homo sapiens	Yes
HIST1H2BC	P62807	12	AKSAPAPKKGSKKAV	KAT2B	2.44	1.694	Homo sapiens	Yes
HIST1H2BC	P62807	13	KSAPAPKKGSKKAVT	CREBBP	2.637	1.785	Homo sapiens	Yes
HIST1H2BC	P62807	16	PAPKKGSKKAVTKAQ	KAT2A	2.478	1.897	Homo sapiens	Yes
HIST1H2BC	P62807	16	PAPKKGSKKAVTKAQ	KAT2B	1.881	1.694	Homo sapiens	Yes
HIST1H2BC	P62807	17	APKKGSKKAVTKAQK	KAT2A	2.348	1.897	Homo sapiens	Yes
HIST1H2BC	P62807	17	APKKGSKKAVTKAQK	KAT2B	1.835	1.694	Homo sapiens	Yes
HIST1H2BC	P62807	21	GSKKAVTKAQKKDGK	CREBBP	2.097	1.785	Homo sapiens	Yes
HIST1H2BC	P62807	21	GSKKAVTKAQKKDGK	KAT2B	2.44	1.694	Homo sapiens	Yes
HIST1H2BC	P62807	121	EGTKAVTKYTSSK**	CREBBP	3.242	1.785	Homo sapiens	Yes
RPL11	P62913	8	MAQDQGEKENPMREL	EP300	1.538	0.659	Homo sapiens	Yes
RPL11	P62913	8	MAQDQGEKENPMREL	KAT2B	2.394	1.694	Homo sapiens	Yes
GRB2	P62993	6	**MEAIAKYDFKATA	EP300	1.103	0.659	Homo sapiens	Yes
UBE2L3	P68036	9	AASRRLMKELEEIRK	EP300	0.778	0.659	Homo sapiens	Yes
UBE2L3	P68036	145	KNAEEFTKKYGEKRP	CREBBP	2.089	1.785	Homo sapiens	Yes
HIST1H3A	P68431	10	RTKQTARKSTGGKAP	CREBBP	2.923	1.785	Homo sapiens	Yes
HIST1H3A	P68431	10	RTKQTARKSTGGKAP	EP300	2.601	0.659	Homo sapiens	Yes
HIST1H3A	P68431	10	RTKQTARKSTGGKAP	KAT2A	2.783	1.897	Homo sapiens	Yes
HIST1H3A	P68431	10	RTKQTARKSTGGKAP	KAT2B	2.734	1.694	Homo sapiens	Yes
HIST1H3A	P68431	15	ARKSTGGKAPRKQLA	CREBBP	2.859	1.785	Homo sapiens	Yes
HIST1H3A	P68431	15	ARKSTGGKAPRKQLA	EP300	2.367	0.659	Homo sapiens	Yes
HIST1H3A	P68431	15	ARKSTGGKAPRKQLA	KAT2A	5.333	1.897	Homo sapiens	Yes
HIST1H3A	P68431	15	ARKSTGGKAPRKQLA	KAT2B	4.11	1.694	Homo sapiens	Yes
HIST1H3A	P68431	15	ARKSTGGKAPRKQLA	KAT5	14.656	6.581	Homo sapiens	Yes
HIST1H3A	P68431	15	ARKSTGGKAPRKQLA	KAT8	19.2	14.222	Homo sapiens	Yes
HIST1H3A	P68431	19	TGGKAPRKQLATKAA	CREBBP	2.185	1.785	Homo sapiens	Yes
HIST1H3A	P68431	19	TGGKAPRKQLATKAA	KAT2A	2.145	1.897	Homo sapiens	Yes
HIST1H3A	P68431	24	PRKQLATKAARKSAP	KAT2A	3.725	1.897	Homo sapiens	Yes
HIST1H3A	P68431	28	LATKAARKSAPATGG	KAT2A	2.406	1.897	Homo sapiens	Yes
HIST1H3A	P68431	37	APATGGVKKPHRYRP	KAT2A	2.899	1.897	Homo sapiens	Yes
TMF1	P82094	519	KKVQLACKERDAAKK	CREBBP	1.935	1.785	Homo sapiens	Yes
H3F3A	P84243	5	***MARTKQTARKST	CREBBP	1.819	1.785	Homo sapiens	Yes
H3F3A	P84243	10	RTKQTARKSTGGKAP	CREBBP	2.996	1.785	Homo sapiens	Yes
H3F3A	P84243	10	RTKQTARKSTGGKAP	EP300	2.601	0.659	Homo sapiens	Yes
H3F3A	P84243	10	RTKQTARKSTGGKAP	KAT2A	2.783	1.897	Homo sapiens	Yes
H3F3A	P84243	10	RTKQTARKSTGGKAP	KAT2B	2.734	1.694	Homo sapiens	Yes
H3F3A	P84243	15	ARKSTGGKAPRKQLA	CREBBP	2.859	1.785	Homo sapiens	Yes
H3F3A	P84243	15	ARKSTGGKAPRKQLA	EP300	2.367	0.659	Homo sapiens	Yes
H3F3A	P84243	15	ARKSTGGKAPRKQLA	KAT2A	5.333	1.897	Homo sapiens	Yes
H3F3A	P84243	15	ARKSTGGKAPRKQLA	KAT2B	4.11	1.694	Homo sapiens	Yes
H3F3A	P84243	15	ARKSTGGKAPRKQLA	KAT5	14.656	6.581	Homo sapiens	Yes
H3F3A	P84243	15	ARKSTGGKAPRKQLA	KAT8	19.2	14.222	Homo sapiens	Yes
H3F3A	P84243	19	TGGKAPRKQLATKAA	CREBBP	2.298	1.785	Homo sapiens	Yes
H3F3A	P84243	19	TGGKAPRKQLATKAA	KAT2A	2.145	1.897	Homo sapiens	Yes
H3F3A	P84243	24	PRKQLATKAARKSAP	KAT2A	3.725	1.897	Homo sapiens	Yes
H3F3A	P84243	28	LATKAARKSAPSTGG	KAT2A	2.58	1.897	Homo sapiens	Yes
H3F3A	P84243	37	APSTGGVKKPHRYRP	KAT2A	3.261	1.897	Homo sapiens	Yes
HNRNPU	Q00839	9	SSSPVNVKKLKVSEL	EP300	1.196	0.659	Homo sapiens	Yes
HNRNPU	Q00839	674	EQYKEESKKALPPEK	EP300	0.675	0.659	Homo sapiens	Yes
E2F1	Q01094	117	GRGRHPGKGVKSPGE	EP300	0.819	0.659	Homo sapiens	Yes
E2F1	Q01094	120	RHPGKGVKSPGEKSR	CREBBP	1.863	1.785	Homo sapiens	Yes
E2F1	Q01094	120	RHPGKGVKSPGEKSR	KAT2B	2.11	1.694	Homo sapiens	Yes
E2F1	Q01094	125	GVKSPGEKSRYETSL	KAT2B	3.028	1.694	Homo sapiens	Yes
SET	Q01105-2	7	*MSAPAAKVSKKELN	CREBBP	3.125	1.785	Homo sapiens	Yes
SET	Q01105-2	7	*MSAPAAKVSKKELN	EP300	2.185	0.659	Homo sapiens	Yes
SET	Q01105-2	7	*MSAPAAKVSKKELN	KAT2A	2.203	1.897	Homo sapiens	Yes
SET	Q01105-2	7	*MSAPAAKVSKKELN	KAT2B	2.009	1.694	Homo sapiens	Yes
SET	Q01105-2	10	APAAKVSKKELNSNH	CREBBP	2.23	1.785	Homo sapiens	Yes
SET	Q01105-2	10	APAAKVSKKELNSNH	EP300	0.825	0.659	Homo sapiens	Yes
SET	Q01105-2	10	APAAKVSKKELNSNH	KAT2B	1.743	1.694	Homo sapiens	Yes
SET	Q01105-2	11	PAAKVSKKELNSNHD	CREBBP	2.19	1.785	Homo sapiens	Yes
HIST1H1A	Q02539	22	PEKPLAGKKAKKPAK	EP300	1.528	0.659	Homo sapiens	Yes
HIST1H1A	Q02539	22	PEKPLAGKKAKKPAK	KAT2A	2.841	1.897	Homo sapiens	Yes
HIST1H1A	Q02539	26	LAGKKAKKPAKAAAA	EP300	1.095	0.659	Homo sapiens	Yes
HIST1H1A	Q02539	26	LAGKKAKKPAKAAAA	KAT2A	3.449	1.897	Homo sapiens	Yes
MLLT1	Q03111	327	SSSSFSDKKPAKDKS	CREBBP	2.597	1.785	Homo sapiens	Yes
MLLT1	Q03111	327	SSSSFSDKKPAKDKS	EP300	0.688	0.659	Homo sapiens	Yes
MLLT1	Q03111	327	SSSSFSDKKPAKDKS	KAT2A	2.232	1.897	Homo sapiens	Yes
MLLT1	Q03111	333	DKKPAKDKSSTRGEK	CREBBP	2.992	1.785	Homo sapiens	Yes
MLLT1	Q03111	333	DKKPAKDKSSTRGEK	KAT2B	1.706	1.694	Homo sapiens	Yes
ZNF33B	Q06732	383	QRSHTGEKPFECNEC	KAT2B	2	1.694	Homo sapiens	Yes
SSRP1	Q08945	661	RQLSESFKSKEFVSS	CREBBP	3.601	1.785	Homo sapiens	Yes
EP300	Q09472	14	EPGPPSAKRPKLSSP	KAT2B	1.697	1.694	Homo sapiens	Yes
EP300	Q09472	977	KQPSQEVKMEAKMEV	CREBBP	2.452	1.785	Homo sapiens	Yes
EP300	Q09472	1528	EQEEEERKREENTSN	CREBBP	3.274	1.785	Homo sapiens	Yes
EP300	Q09472	1528	EQEEEERKREENTSN	KAT2B	2	1.694	Homo sapiens	Yes
EP300	Q09472	1542	NESTDVTKGDSKNAK	CREBBP	2.544	1.785	Homo sapiens	Yes
EP300	Q09472	1546	DVTKGDSKNAKKKNN	CREBBP	2.411	1.785	Homo sapiens	Yes
EP300	Q09472	1546	DVTKGDSKNAKKKNN	KAT2A	2.362	1.897	Homo sapiens	Yes
EP300	Q09472	1549	KGDSKNAKKKNNKKT	CREBBP	2.601	1.785	Homo sapiens	Yes
EP300	Q09472	1549	KGDSKNAKKKNNKKT	KAT2B	1.78	1.694	Homo sapiens	Yes
EP300	Q09472	1550	GDSKNAKKKNNKKTS	KAT2A	3.116	1.897	Homo sapiens	Yes
EP300	Q09472	1551	DSKNAKKKNNKKTSK	CREBBP	3.726	1.785	Homo sapiens	Yes
EP300	Q09472	1551	DSKNAKKKNNKKTSK	KAT2A	2.362	1.897	Homo sapiens	Yes
EP300	Q09472	1551	DSKNAKKKNNKKTSK	KAT2B	1.697	1.694	Homo sapiens	Yes
EP300	Q09472	1554	NAKKKNNKKTSKNKS	KAT2A	2.464	1.897	Homo sapiens	Yes
EP300	Q09472	1554	NAKKKNNKKTSKNKS	KAT2B	2.587	1.694	Homo sapiens	Yes
EP300	Q09472	1555	AKKKNNKKTSKNKSS	CREBBP	2.48	1.785	Homo sapiens	Yes
EP300	Q09472	1555	AKKKNNKKTSKNKSS	KAT2A	3.261	1.897	Homo sapiens	Yes
EP300	Q09472	1555	AKKKNNKKTSKNKSS	KAT2B	2.028	1.694	Homo sapiens	Yes
EP300	Q09472	1558	KNNKKTSKNKSSLSR	CREBBP	2.133	1.785	Homo sapiens	Yes
EP300	Q09472	1558	KNNKKTSKNKSSLSR	KAT2A	2.435	1.897	Homo sapiens	Yes
EP300	Q09472	1560	NKKTSKNKSSLSRGN	KAT2B	3.248	1.694	Homo sapiens	Yes
EP300	Q09472	1570	LSRGNKKKPGMPNVS	KAT2B	1.761	1.694	Homo sapiens	Yes
FOXO1	Q12778	245	MLNPEGGKSGKSPRR	CREBBP	1.964	1.785	Homo sapiens	Yes
FOXO1	Q12778	248	PEGGKSGKSPRRRAA	CREBBP	2.661	1.785	Homo sapiens	Yes
FOXO1	Q12778	248	PEGGKSGKSPRRRAA	KAT2A	3.725	1.897	Homo sapiens	Yes
FOXO1	Q12778	265	DNNSKFAKSRSRAAK	CREBBP	1.827	1.785	Homo sapiens	Yes
REST	Q13127	512	HTGSNSEKFSKTKKS	KAT2A	2.072	1.897	Homo sapiens	Yes
GRIN2B	Q13224	1289	PQSPTNSKAQKKNRN	EP300	0.843	0.659	Homo sapiens	Yes
SKP2	Q13309	68	HPESPPRKRLKSKGS	KAT2B	1.927	1.694	Homo sapiens	Yes
KLF1	Q13351	265	IAETAPSKRGRRSWA	EP300	0.762	0.659	Homo sapiens	Yes
KLF1	Q13351	288	CAHPGCGKSYTKSSH	CREBBP	2.266	1.785	Homo sapiens	Yes
KLF1	Q13351	288	CAHPGCGKSYTKSSH	EP300	0.74	0.659	Homo sapiens	Yes
TDG	Q13569	97	KSKEKQEKITDTFKV	KAT2B	3.422	1.694	Homo sapiens	Yes
CUL3	Q13618	651	LTKEPKSKEIENGHI	KAT2B	2.037	1.694	Homo sapiens	Yes
TFDP1	Q14186	3	*****MAKDAGLIEA	EP300	1.345	0.659	Homo sapiens	Yes
WRN	Q14191	366	GEDVLGNKVERKEDG	CREBBP	2.395	1.785	Homo sapiens	Yes
WRN	Q14191	1117	YSYKPCDKISSGSNI	CREBBP	1.839	1.785	Homo sapiens	Yes
SMC1A	Q14683	437	ENQKRIEKLEEYITT	CREBBP	2.105	1.785	Homo sapiens	Yes
NCOA6	Q14686	1822	KGKGKVDKIGQILLT	KAT2B	2.413	1.694	Homo sapiens	Yes
NCOA6	Q14686	2049	ASASSSTKDITSAVQ	CREBBP	2.968	1.785	Homo sapiens	Yes
NOLC1	Q14978	390	TTKNSSNKPAVTTKS	KAT2B	2.294	1.694	Homo sapiens	Yes
NOLC1	Q14978	401	TTKSPAVKPAAAPKQ	KAT2B	2.294	1.694	Homo sapiens	Yes
NOLC1	Q14978	510	PSKPASAKKGKAESS	KAT2B	1.697	1.694	Homo sapiens	Yes
NOLC1	Q14978	601	EAETPQAKKIKLQTP	KAT2B	2.018	1.694	Homo sapiens	Yes
TNIP1	Q15025	257	LLMSNGNKEGASGRP	EP300	0.919	0.659	Homo sapiens	Yes
BRD3	Q15059	657	KKQAAKSKEELAQEK	CREBBP	2.056	1.785	Homo sapiens	Yes
RBBP5	Q15291	500	KEKDSPFKPKLYKGD	KAT2B	2.064	1.694	Homo sapiens	Yes
TTF1	Q15361	449	TQACLASKHVQEAPR	CREBBP	2.21	1.785	Homo sapiens	Yes
MED1	Q15648	1354	SGGEFQGKREKSDKD	CREBBP	2.327	1.785	Homo sapiens	Yes
NFE2L2	Q16236	508	IRRRGKNKVAAQNCR	EP300	0.667	0.659	Homo sapiens	Yes
TAF9	Q16594	5	***MESGKTASPKSM	EP300	2.361	0.659	Homo sapiens	Yes
TAF9	Q16594	5	***MESGKTASPKSM	KAT2B	1.798	1.694	Homo sapiens	Yes
HIF1A	Q16665	10	GAGGANDKKKISSER	EP300	2.198	0.659	Homo sapiens	Yes
HIF1A	Q16665	10	GAGGANDKKKISSER	KAT2B	1.734	1.694	Homo sapiens	Yes
HIF1A	Q16665	11	AGGANDKKKISSERR	EP300	2.192	0.659	Homo sapiens	Yes
HIF1A	Q16665	12	GGANDKKKISSERRK	CREBBP	1.835	1.785	Homo sapiens	Yes
HIF1A	Q16665	12	GGANDKKKISSERRK	EP300	2.145	0.659	Homo sapiens	Yes
HIF1A	Q16665	19	KISSERRKEKSRDAA	EP300	1.762	0.659	Homo sapiens	Yes
HIF1A	Q16665	19	KISSERRKEKSRDAA	KAT2A	1.957	1.897	Homo sapiens	Yes
HIF1A	Q16665	21	SSERRKEKSRDAARS	EP300	1.829	0.659	Homo sapiens	Yes
HIF1A	Q16665	21	SSERRKEKSRDAARS	KAT2B	1.917	1.694	Homo sapiens	Yes
HIF1A	Q16665	674	ASPNRAGKGVIEQTE	KAT2B	1.954	1.694	Homo sapiens	Yes
HIST3H3	Q16695	19	TGGKAPRKQLATKVA	CREBBP	2.117	1.785	Homo sapiens	Yes
HIST3H3	Q16695	19	TGGKAPRKQLATKVA	EP300	2.903	0.659	Homo sapiens	Yes
HIST3H3	Q16695	24	PRKQLATKVARKSAP	EP300	1.863	0.659	Homo sapiens	Yes
HIST3H3	Q16695	24	PRKQLATKVARKSAP	KAT2A	3.725	1.897	Homo sapiens	Yes
HIST2H2AC	Q16777	6	**MSGRGKQGGKARA	EP300	3.379	0.659	Homo sapiens	Yes
HIST2H2AC	Q16777	6	**MSGRGKQGGKARA	HAT1	30.2	14.857	Homo sapiens	Yes
HIST2H2AC	Q16777	6	**MSGRGKQGGKARA	KAT2A	2.058	1.897	Homo sapiens	Yes
HIST2H2AC	Q16777	6	**MSGRGKQGGKARA	KAT5	12.844	6.581	Homo sapiens	Yes
HIST2H2AC	Q16777	6	**MSGRGKQGGKARA	KAT8	18.4	14.222	Homo sapiens	Yes
HIST2H2AC	Q16777	14	QGGKARAKAKSRSSR	EP300	1.71	0.659	Homo sapiens	Yes
HIST2H2AC	Q16777	14	QGGKARAKAKSRSSR	KAT2A	2.826	1.897	Homo sapiens	Yes
HIST2H2BE	Q16778	6	**MPEPAKSAPAPKK	CREBBP	2.117	1.785	Homo sapiens	Yes
HIST2H2BE	Q16778	12	AKSAPAPKKGSKKAV	CREBBP	2.718	1.785	Homo sapiens	Yes
HIST2H2BE	Q16778	12	AKSAPAPKKGSKKAV	EP300	1.821	0.659	Homo sapiens	Yes
HIST2H2BE	Q16778	12	AKSAPAPKKGSKKAV	KAT2B	2.44	1.694	Homo sapiens	Yes
HIST2H2BE	Q16778	13	KSAPAPKKGSKKAVT	CREBBP	2.524	1.785	Homo sapiens	Yes
HIST2H2BE	Q16778	16	PAPKKGSKKAVTKAQ	KAT2A	2.478	1.897	Homo sapiens	Yes
HIST2H2BE	Q16778	16	PAPKKGSKKAVTKAQ	KAT2B	1.881	1.694	Homo sapiens	Yes
HIST2H2BE	Q16778	17	APKKGSKKAVTKAQK	EP300	1.927	0.659	Homo sapiens	Yes
HIST2H2BE	Q16778	17	APKKGSKKAVTKAQK	KAT2A	2.348	1.897	Homo sapiens	Yes
HIST2H2BE	Q16778	17	APKKGSKKAVTKAQK	KAT2B	1.835	1.694	Homo sapiens	Yes
HIST2H2BE	Q16778	21	GSKKAVTKAQKKDGK	CREBBP	2.004	1.785	Homo sapiens	Yes
HIST2H2BE	Q16778	21	GSKKAVTKAQKKDGK	KAT2B	2.44	1.694	Homo sapiens	Yes
HIST2H2BE	Q16778	24	KAVTKAQKKDGKKRK	EP300	1.21	0.659	Homo sapiens	Yes
DGUOK	Q16854	275	REVNTFVKNL*****	CREBBP	2.44	1.785	Homo sapiens	Yes
HIST2H2BF	Q5QNW6	6	**MPDPAKSAPAPKK	CREBBP	1.887	1.785	Homo sapiens	Yes
HIST2H2BF	Q5QNW6	13	KSAPAPKKGSKKAVT	CREBBP	2.343	1.785	Homo sapiens	Yes
HIST2H2BF	Q5QNW6	16	PAPKKGSKKAVTKVQ	KAT2A	1.928	1.897	Homo sapiens	Yes
HIST2H2BF	Q5QNW6	16	PAPKKGSKKAVTKVQ	KAT2B	1.725	1.694	Homo sapiens	Yes
HIST2H2BF	Q5QNW6	17	APKKGSKKAVTKVQK	EP300	1.478	0.659	Homo sapiens	Yes
HIST2H2BF	Q5QNW6	17	APKKGSKKAVTKVQK	KAT2B	1.817	1.694	Homo sapiens	Yes
HIST2H2BF	Q5QNW6	21	GSKKAVTKVQKKDGK	CREBBP	1.927	1.785	Homo sapiens	Yes
HIST2H2BF	Q5QNW6	21	GSKKAVTKVQKKDGK	KAT2B	2.083	1.694	Homo sapiens	Yes
HIST2H2BF	Q5QNW6	24	KAVTKVQKKDGKKRK	EP300	0.895	0.659	Homo sapiens	Yes
ATXN7L2	Q5T6C5	560	ASKSSKGKDGVEVEA	KAT2B	2.716	1.694	Homo sapiens	Yes
ATXN7L2	Q5T6C5	571	EVEAPSRKRKLSPGP	KAT2B	1.972	1.694	Homo sapiens	Yes
TAF3	Q5VWG9	266	TAKPLETKSFTPKTK	KAT2B	2.138	1.694	Homo sapiens	Yes
HIST2H2AA3	Q6FI13	6	**MSGRGKQGGKARA	EP300	3.379	0.659	Homo sapiens	Yes
HIST2H2AA3	Q6FI13	6	**MSGRGKQGGKARA	KAT2A	2.058	1.897	Homo sapiens	Yes
HIST2H2AA3	Q6FI13	6	**MSGRGKQGGKARA	KAT5	12.844	6.581	Homo sapiens	Yes
HIST2H2AA3	Q6FI13	6	**MSGRGKQGGKARA	KAT8	18.4	14.222	Homo sapiens	Yes
HIST2H3A	Q71DI3	19	TGGKAPRKQLATKAA	CREBBP	2.185	1.785	Homo sapiens	Yes
HIST2H3A	Q71DI3	19	TGGKAPRKQLATKAA	KAT2A	2.145	1.897	Homo sapiens	Yes
HIST2H3A	Q71DI3	24	PRKQLATKAARKSAP	KAT2A	3.725	1.897	Homo sapiens	Yes
SMC5	Q8IY18	548	PKSSYADKAPSRSLN	KAT2A	2.014	1.897	Homo sapiens	Yes
HIST3H2BB	Q8N257	12	SKSAPAPKKGSKKAV	CREBBP	2.121	1.785	Homo sapiens	Yes
HIST3H2BB	Q8N257	12	SKSAPAPKKGSKKAV	EP300	1.696	0.659	Homo sapiens	Yes
HIST3H2BB	Q8N257	12	SKSAPAPKKGSKKAV	KAT2B	2.394	1.694	Homo sapiens	Yes
HIST3H2BB	Q8N257	13	KSAPAPKKGSKKAVT	CREBBP	2.444	1.785	Homo sapiens	Yes
HIST3H2BB	Q8N257	16	PAPKKGSKKAVTKAQ	KAT2A	2.478	1.897	Homo sapiens	Yes
HIST3H2BB	Q8N257	16	PAPKKGSKKAVTKAQ	KAT2B	1.862	1.694	Homo sapiens	Yes
HIST3H2BB	Q8N257	17	APKKGSKKAVTKAQK	EP300	1.857	0.659	Homo sapiens	Yes
HIST3H2BB	Q8N257	17	APKKGSKKAVTKAQK	KAT2A	2.348	1.897	Homo sapiens	Yes
HIST3H2BB	Q8N257	17	APKKGSKKAVTKAQK	KAT2B	1.899	1.694	Homo sapiens	Yes
HIST3H2BB	Q8N257	21	GSKKAVTKAQKKDGK	CREBBP	1.794	1.785	Homo sapiens	Yes
HIST3H2BB	Q8N257	21	GSKKAVTKAQKKDGK	KAT2B	2.44	1.694	Homo sapiens	Yes
HIST3H2BB	Q8N257	24	KAVTKAQKKDGKKRK	EP300	0.881	0.659	Homo sapiens	Yes
FAM76A	Q8TAV0	297	AALSKSKKSEKSGAI	CREBBP	4.657	1.785	Homo sapiens	Yes
FAM76A	Q8TAV0	297	AALSKSKKSEKSGAI	EP300	0.663	0.659	Homo sapiens	Yes
KAT6B	Q8WYB5	1115	SSPPRLTKPQSVAIK	EP300	0.673	0.659	Homo sapiens	Yes
ING5	Q8WYH8	154	TSEEDTPKKKKHKGG	KAT2B	1.761	1.694	Homo sapiens	Yes
H1FX	Q92522	47	KKKNQPGKYSQLVVE	KAT2B	2.569	1.694	Homo sapiens	Yes
H1FX	Q92522	179	HKKGAGAKKDKGGKA	KAT2B	3.339	1.694	Homo sapiens	Yes
H1FX	Q92522	182	GAGAKKDKGGKAKKT	KAT2B	1.982	1.694	Homo sapiens	Yes
H1FX	Q92522	185	AKKDKGGKAKKTAAA	KAT2A	3.232	1.897	Homo sapiens	Yes
H1FX	Q92522	185	AKKDKGGKAKKTAAA	KAT2B	3.468	1.694	Homo sapiens	Yes
JADE3	Q92613	383	EYPHHRAKEQSQAKS	CREBBP	2.133	1.785	Homo sapiens	Yes
JADE3	Q92613	389	AKEQSQAKSEKTSLR	KAT2B	1.817	1.694	Homo sapiens	Yes
CREBBP	Q92793	13	LDGPPNPKRAKLSSP	EP300	1.395	0.659	Homo sapiens	Yes
CREBBP	Q92793	1583	EGSQGDSKNAKKKNN	EP300	1.796	0.659	Homo sapiens	Yes
CREBBP	Q92793	1583	EGSQGDSKNAKKKNN	KAT2A	2.072	1.897	Homo sapiens	Yes
CREBBP	Q92793	1586	QGDSKNAKKKNNKKT	EP300	1.357	0.659	Homo sapiens	Yes
CREBBP	Q92793	1586	QGDSKNAKKKNNKKT	KAT2B	1.697	1.694	Homo sapiens	Yes
CREBBP	Q92793	1587	GDSKNAKKKNNKKTN	EP300	1.484	0.659	Homo sapiens	Yes
CREBBP	Q92793	1587	GDSKNAKKKNNKKTN	KAT2A	2.942	1.897	Homo sapiens	Yes
CREBBP	Q92793	1588	DSKNAKKKNNKKTNK	EP300	1.381	0.659	Homo sapiens	Yes
CREBBP	Q92793	1588	DSKNAKKKNNKKTNK	KAT2A	1.986	1.897	Homo sapiens	Yes
CREBBP	Q92793	1588	DSKNAKKKNNKKTNK	KAT2B	2.394	1.694	Homo sapiens	Yes
CREBBP	Q92793	1591	NAKKKNNKKTNKNKS	EP300	1.19	0.659	Homo sapiens	Yes
CREBBP	Q92793	1591	NAKKKNNKKTNKNKS	KAT2A	2.174	1.897	Homo sapiens	Yes
CREBBP	Q92793	1591	NAKKKNNKKTNKNKS	KAT2B	2.541	1.694	Homo sapiens	Yes
CREBBP	Q92793	1592	AKKKNNKKTNKNKSS	EP300	0.837	0.659	Homo sapiens	Yes
CREBBP	Q92793	1592	AKKKNNKKTNKNKSS	KAT2A	2.826	1.897	Homo sapiens	Yes
CREBBP	Q92793	1592	AKKKNNKKTNKNKSS	KAT2B	2.147	1.694	Homo sapiens	Yes
CREBBP	Q92793	1595	KNNKKTNKNKSSISR	KAT2A	2.116	1.897	Homo sapiens	Yes
CREBBP	Q92793	1597	NKKTNKNKSSISRAN	EP300	1.095	0.659	Homo sapiens	Yes
CREBBP	Q92793	1597	NKKTNKNKSSISRAN	KAT2B	2.743	1.694	Homo sapiens	Yes
KAT2B	Q92831	79	SARIAVKKAQLRSAP	EP300	0.698	0.659	Homo sapiens	Yes
KAT5	Q92993	189	AQPGRKRKSNCLGTD	KAT2B	2.349	1.694	Homo sapiens	Yes
HIST1H2AC	Q93077	6	**MSGRGKQGGKARA	EP300	3.379	0.659	Homo sapiens	Yes
HIST1H2AC	Q93077	6	**MSGRGKQGGKARA	KAT2A	2.058	1.897	Homo sapiens	Yes
HIST1H2AC	Q93077	6	**MSGRGKQGGKARA	KAT5	12.844	6.581	Homo sapiens	Yes
HIST1H2AC	Q93077	6	**MSGRGKQGGKARA	KAT8	18.4	14.222	Homo sapiens	Yes
HIST1H2AC	Q93077	10	GRGKQGGKARAKAKS	EP300	3.208	0.659	Homo sapiens	Yes
HIST1H2AC	Q93077	10	GRGKQGGKARAKAKS	KAT2A	3.942	1.897	Homo sapiens	Yes
HIST1H2AC	Q93077	10	GRGKQGGKARAKAKS	KAT2B	1.899	1.694	Homo sapiens	Yes
HIST1H2AC	Q93077	10	GRGKQGGKARAKAKS	KAT8	15.1	14.222	Homo sapiens	Yes
HIST1H2AC	Q93077	14	QGGKARAKAKSRSSR	EP300	1.71	0.659	Homo sapiens	Yes
HIST1H2AC	Q93077	14	QGGKARAKAKSRSSR	KAT2A	2.826	1.897	Homo sapiens	Yes
HIST1H2AC	Q93077	16	GKARAKAKSRSSRAG	EP300	1.115	0.659	Homo sapiens	Yes
HIST1H2AC	Q93077	126	KKTESHHKAKGK***	CREBBP	3.552	1.785	Homo sapiens	Yes
HIST1H2AC	Q93077	128	TESHHKAKGK*****	CREBBP	3.641	1.785	Homo sapiens	Yes
HIST1H2AC	Q93077	130	SHHKAKGK*******	CREBBP	3.948	1.785	Homo sapiens	Yes
HIST1H2BA	Q96A08	18	ISKKGFKKAVVKTQK	EP300	1.198	0.659	Homo sapiens	Yes
HIST1H2BA	Q96A08	22	GFKKAVVKTQKKEGK	CREBBP	1.794	1.785	Homo sapiens	Yes
HIST1H2BA	Q96A08	22	GFKKAVVKTQKKEGK	EP300	1.812	0.659	Homo sapiens	Yes
SGF29	Q96ES7	288	QRYVVACKEPKKK**	CREBBP	4.044	1.785	Homo sapiens	Yes
PBK	Q96KB5	12	SNFKTPSKLSEKKKS	EP300	1.052	0.659	Homo sapiens	Yes
PBK	Q96KB5	12	SNFKTPSKLSEKKKS	EP300	1.052	0.659	Homo sapiens	Yes
EP400	Q96L91	1553	ASPAHPAKLRAQTTA	KAT2B	1.89	1.694	Homo sapiens	Yes
HIST1H2AA	Q96QV6	120	QAVLLPKKTESHHHK	CREBBP	2.206	1.785	Homo sapiens	Yes
HIST1H2AA	Q96QV6	127	KTESHHHKAQSK***	CREBBP	3.464	1.785	Homo sapiens	Yes
HIST1H2AA	Q96QV6	127	KTESHHHKAQSK***	KAT8	14.3	14.222	Homo sapiens	Yes
HIST1H4G	Q99525	6	**MSVRGKAGKGLGK	EP300	2.554	0.659	Homo sapiens	Yes
HIST1H4G	Q99525	6	**MSVRGKAGKGLGK	HAT1	21.6	14.857	Homo sapiens	Yes
HIST1H4G	Q99525	6	**MSVRGKAGKGLGK	KAT5	9.781	6.581	Homo sapiens	Yes
HIST1H4G	Q99525	6	**MSVRGKAGKGLGK	KAT8	15.5	14.222	Homo sapiens	Yes
HIST1H4G	Q99525	9	SVRGKAGKGLGKGGA	EP300	1.802	0.659	Homo sapiens	Yes
HIST1H4G	Q99525	9	SVRGKAGKGLGKGGA	KAT2A	2.623	1.897	Homo sapiens	Yes
HIST1H4G	Q99525	9	SVRGKAGKGLGKGGA	KAT2B	2.339	1.694	Homo sapiens	Yes
HIST1H4G	Q99525	9	SVRGKAGKGLGKGGA	KAT5	10.094	6.581	Homo sapiens	Yes
HIST1H4G	Q99525	13	KAGKGLGKGGAKCHR	EP300	1.786	0.659	Homo sapiens	Yes
HIST1H4G	Q99525	13	KAGKGLGKGGAKCHR	HAT1	16.133	14.857	Homo sapiens	Yes
HIST1H4G	Q99525	13	KAGKGLGKGGAKCHR	KAT2A	1.913	1.897	Homo sapiens	Yes
HIST1H4G	Q99525	13	KAGKGLGKGGAKCHR	KAT5	11.125	6.581	Homo sapiens	Yes
TSNAX	Q99598	4	****MSNKEGSGGFR	EP300	2.202	0.659	Homo sapiens	Yes
HIST1H2BM	Q99879	13	KSAPVPKKGSKKAIN	CREBBP	2.452	1.785	Homo sapiens	Yes
HIST1H2BM	Q99879	16	PVPKKGSKKAINKAQ	KAT2A	2.493	1.897	Homo sapiens	Yes
HIST1H2BM	Q99879	17	VPKKGSKKAINKAQK	EP300	1.665	0.659	Homo sapiens	Yes
HIST1H2BM	Q99879	17	VPKKGSKKAINKAQK	KAT2A	2.319	1.897	Homo sapiens	Yes
HIST1H2BM	Q99879	21	GSKKAINKAQKKDGK	CREBBP	2.028	1.785	Homo sapiens	Yes
HIST1H2BM	Q99879	21	GSKKAINKAQKKDGK	KAT2B	2.165	1.694	Homo sapiens	Yes
HIST1H2BM	Q99879	24	KAINKAQKKDGKKRK	EP300	0.921	0.659	Homo sapiens	Yes
HIST1H2BL	Q99880	6	**MPELAKSAPAPKK	CREBBP	1.996	1.785	Homo sapiens	Yes
AKAP9	Q99996	386	VQKNQEIKNMKLELT	CREBBP	2.653	1.785	Homo sapiens	Yes
WAC	Q9BTA9	302	TSSVPAQKTERKEST	KAT2B	1.78	1.694	Homo sapiens	Yes
BCL11B	Q9C0K0	851	KTHGQIGKEVYRCDI	KAT2B	2.046	1.694	Homo sapiens	Yes
CDT1	Q9H211	24	PPRIAPPKLACRTPS	EP300	0.742	0.659	Homo sapiens	Yes
CDT1	Q9H211	49	SATSGSRKRARPPAA	EP300	1.222	0.659	Homo sapiens	Yes
CDT1	Q9H211	49	SATSGSRKRARPPAA	KAT2B	2.046	1.694	Homo sapiens	Yes
HIPK2	Q9H2X6	805	TTSSRKSKQHQSSVR	CREBBP	1.891	1.785	Homo sapiens	Yes
HIPK2	Q9H2X6	805	TTSSRKSKQHQSSVR	KAT2B	1.716	1.694	Homo sapiens	Yes
HIPK2	Q9H2X6	910	APTSTVSKQRKNVIS	KAT2B	1.771	1.694	Homo sapiens	Yes
KAT8	Q9H7Z6	454	PPKHKQVKLSKK***	CREBBP	3.069	1.785	Homo sapiens	Yes
KAT8	Q9H7Z6	457	HKQVKLSKK******	CREBBP	3.016	1.785	Homo sapiens	Yes
DMAP1	Q9NPF5	301	PQKKEAEKPAVPETA	KAT2B	2.321	1.694	Homo sapiens	Yes
BRD7	Q9NPI1	328	IVKESGGKLTRRLVN	KAT2A	2.406	1.897	Homo sapiens	Yes
PLCB1	Q9NQ66	971	AALEKSAKKDSKKKS	CREBBP	1.839	1.785	Homo sapiens	Yes
BAZ1A	Q9NRL2	342	LEAKKKEKEDKEKKR	KAT2B	1.761	1.694	Homo sapiens	Yes
BAZ1A	Q9NRL2	345	KKKEKEDKEKKREEL	KAT2B	1.743	1.694	Homo sapiens	Yes
BAZ1A	Q9NRL2	347	KEKEDKEKKREELKK	KAT2B	1.872	1.694	Homo sapiens	Yes
BAZ1A	Q9NRL2	348	EKEDKEKKREELKKI	KAT2B	2.404	1.694	Homo sapiens	Yes
LATS2	Q9NRM7	570	GDKGGKDKKQIQTSP	CREBBP	1.98	1.785	Homo sapiens	Yes
LATS2	Q9NRM7	570	GDKGGKDKKQIQTSP	KAT2B	2.092	1.694	Homo sapiens	Yes
LATS2	Q9NRM7	571	DKGGKDKKQIQTSPV	KAT2B	2.165	1.694	Homo sapiens	Yes
MRGBP	Q9NV56	152	SSSGSLGKASEKSSK	KAT2A	1.957	1.897	Homo sapiens	Yes
H2AFY2	Q9P0M6	12	SGKKKMSKLSRSARA	EP300	1.23	0.659	Homo sapiens	Yes
H2AFY2	Q9P0M6	12	SGKKKMSKLSRSARA	KAT2A	2.449	1.897	Homo sapiens	Yes
H2AFY2	Q9P0M6	12	SGKKKMSKLSRSARA	KAT2B	2.899	1.694	Homo sapiens	Yes
CHD7	Q9P2D1	2230	VGADTGSKSISEKGS	CREBBP	2.863	1.785	Homo sapiens	Yes
HDAC6	Q9UBN7	849	REGPSSSKLVTKKAP	KAT2A	1.957	1.897	Homo sapiens	Yes
PARP2	Q9UGN5	37	PEDSSPAKKTRRCQR	KAT2A	1.942	1.897	Homo sapiens	Yes
PARP2	Q9UGN5	38	EDSSPAKKTRRCQRQ	KAT2A	2.913	1.897	Homo sapiens	Yes
PARP2	Q9UGN5	38	EDSSPAKKTRRCQRQ	KAT2B	2.073	1.694	Homo sapiens	Yes
ING4	Q9UNL4-5	127	DYDSSSSKEGRTQKE	CREBBP	2.327	1.785	Homo sapiens	Yes
ING4	Q9UNL4-5	127	DYDSSSSKEGRTQKE	EP300	0.766	0.659	Homo sapiens	Yes
ING4	Q9UNL4-5	127	DYDSSSSKEGRTQKE	KAT2A	2.145	1.897	Homo sapiens	Yes
KLF13	Q9Y2Y9	166	DLESPQRKHKCHYAG	KAT2B	2.284	1.694	Homo sapiens	Yes
KLF13	Q9Y2Y9	168	ESPQRKHKCHYAGCE	KAT2B	2.165	1.694	Homo sapiens	Yes
KLF13	Q9Y2Y9	180	GCEKVYGKSSHLKAH	CREBBP	2.109	1.785	Homo sapiens	Yes
KLF13	Q9Y2Y9	180	GCEKVYGKSSHLKAH	KAT2B	2.431	1.694	Homo sapiens	Yes
KLF13	Q9Y2Y9	225	YRTHTGEKKFSCPIC	EP300	0.913	0.659	Homo sapiens	Yes
KLF13	Q9Y2Y9	225	YRTHTGEKKFSCPIC	KAT2B	2.872	1.694	Homo sapiens	Yes
KLF13	Q9Y2Y9	226	RTHTGEKKFSCPICE	EP300	1.024	0.659	Homo sapiens	Yes
KLF13	Q9Y2Y9	226	RTHTGEKKFSCPICE	KAT2B	2.972	1.694	Homo sapiens	Yes
NCOA3	Q9Y6Q9	619	PLESKGHKKLLQLLT	KAT2B	1.78	1.694	Homo sapiens	Yes
Ncoa3	A2A468	611	PLESKGHKKLLQLLT	KAT2B	1.982	1.694	Mus musculus	Yes
Ywhab	A2A5N1	5	***MTMDKSELVQKA	EP300	1.387	0.659	Mus musculus	Yes
Ywhab	A2A5N1	13	SELVQKAKLAEQAER	EP300	0.692	0.659	Mus musculus	Yes
Bptf	A2A654	1228	KPPMGALKSSSESPG	CREBBP	2.02	1.785	Mus musculus	Yes
Gpatch8	A2A6A1	311	FAKKAPVKLESIASV	CREBBP	2.024	1.785	Mus musculus	Yes
Tnnt3	A2A6H6	50	PKIPEGEKVDFDDIQ	EP300	0.7	0.659	Mus musculus	Yes
Tnnt3	A2A6H6	122	QNRLAEEKARREEED	CREBBP	2.339	1.785	Mus musculus	Yes
Tnnt3	A2A6H6	122	QNRLAEEKARREEED	EP300	0.798	0.659	Mus musculus	Yes
Rere	A2A7T3	882	FMPLAGSKLAKKREE	CREBBP	1.786	1.785	Mus musculus	Yes
Acox1	A2A848	616	EVHESYYKHLKPLQS	CREBBP	2.278	1.785	Mus musculus	Yes
Acox1	A2A848	619	ESYYKHLKPLQSKL*	CREBBP	1.903	1.785	Mus musculus	Yes
Ccnb3	A2AEP2	8	MPPPLLPKRSKLETE	CREBBP	2.593	1.785	Mus musculus	Yes
Ccnb3	A2AEP2	8	MPPPLLPKRSKLETE	EP300	2.151	0.659	Mus musculus	Yes
Rbbp7	A2AFI9	4	****MASKEMFEDTV	EP300	1.256	0.659	Mus musculus	Yes
Med12	A2AGH6	1773	PEPPKTDKPGAAPPS	EP300	0.8	0.659	Mus musculus	Yes
Chd7	A2AJK6	676	EPKEKKAKTVTPKPK	EP300	0.917	0.659	Mus musculus	Yes
Chd7	A2AJK6	681	KAKTVTPKPKSSKKS	CREBBP	2.806	1.785	Mus musculus	Yes
Chd7	A2AJK6	681	KAKTVTPKPKSSKKS	EP300	0.883	0.659	Mus musculus	Yes
Chd7	A2AJK6	681	KAKTVTPKPKSSKKS	KAT2B	1.706	1.694	Mus musculus	Yes
Mllt3	A2AM29	219	REHKSAFKEPSRDHN	CREBBP	3.46	1.785	Mus musculus	Yes
Mllt3	A2AM29	219	REHKSAFKEPSRDHN	EP300	0.659	0.659	Mus musculus	Yes
Hmgb3	A2AP78	16	DPKKPKGKMSAYAFF	KAT2B	2.211	1.694	Mus musculus	Yes
Hmgb3	A2AP78	130	SIGDVAKKLGEMWNN	KAT2B	1.972	1.694	Mus musculus	Yes
Rtf1	A2AQ19	48	SRGTTMVKKRKGRVV	CREBBP	1.98	1.785	Mus musculus	Yes
Taf3	A2ASY0	113	IAKPLETKSFTPKTK	KAT2B	1.725	1.694	Mus musculus	Yes
Hat1	A2ATU9	6	**MAALEKFLVEYKS	EP300	1.083	0.659	Mus musculus	Yes
Hat1	A2ATU9	12	EKFLVEYKSAVEKKL	EP300	0.827	0.659	Mus musculus	Yes
Ssrp1	A2AW05	542	SSEAKKGKDPNAPKR	EP300	0.704	0.659	Mus musculus	Yes
Ssrp1	A2AW05	542	SSEAKKGKDPNAPKR	KAT2B	2.459	1.694	Mus musculus	Yes
Atxn7l3	A2AWT3	2	******MKMEEMSLS	EP300	1.647	0.659	Mus musculus	Yes
Set	A2BE92	27	AAPKLEDKSASPGLP	EP300	1.125	0.659	Mus musculus	Yes
Arid1a	A2BH40	24	PPPPSELKKAEQQQR	EP300	0.768	0.659	Mus musculus	Yes
Arid1a	A2BH40	69	GPPQPLGKELQDGAE	KAT2B	1.844	1.694	Mus musculus	Yes
Psip1	A2BI12	6	**MTRDFKPGDLIFA	EP300	1.067	0.659	Mus musculus	Yes
Snrpb2	A2CES4	111	KKEKKKAKTMEQAAA	KAT2B	1.862	1.694	Mus musculus	Yes
Kdm1a	A3KG93	5	***MLSGKKAAAAAA	EP300	2.653	0.659	Mus musculus	Yes
Kdm1a	A3KG93	5	***MLSGKKAAAAAA	KAT2A	2.058	1.897	Mus musculus	Yes
Hmgn2	A3KGL9	17	GEAEGDAKGDKTKVK	EP300	0.998	0.659	Mus musculus	Yes
Hmgn2	A3KGL9	42	SAKPAPPKPEPKPKK	EP300	1.139	0.659	Mus musculus	Yes
Hmgn2	A3KGL9	54	PKKAPAKKGEKVPKG	EP300	1.044	0.659	Mus musculus	Yes
Hmgn2	A3KGL9	54	PKKAPAKKGEKVPKG	KAT2B	1.936	1.694	Mus musculus	Yes
Hmgn2	A3KGL9	57	APAKKGEKVPKGKKG	EP300	1.026	0.659	Mus musculus	Yes
Hmgn2	A3KGL9	57	APAKKGEKVPKGKKG	KAT2A	2.638	1.897	Mus musculus	Yes
Hmgn2	A3KGL9	70	KGKADAGKDANNPAE	KAT2A	2	1.897	Mus musculus	Yes
Hmgn2	A3KGL9	70	KGKADAGKDANNPAE	KAT2B	2.743	1.694	Mus musculus	Yes
Hmgn2	A3KGL9	88	AKTDQAQKAEGAGDA	CREBBP	2.419	1.785	Mus musculus	Yes
Zfp354a	B1ATG3	488	QRTHTGEKPYRCQEC	KAT2B	1.917	1.694	Mus musculus	Yes
Nono	B1AXT0	5	***MQSNKAFNLEKQ	EP300	1.208	0.659	Mus musculus	Yes
Ube2e3	B2FDH0	58	LSSKTTAKLSTSAKR	EP300	0.696	0.659	Mus musculus	Yes
Brpf3	B2KF05	89	EQPQFPAKSKKPSSK	CREBBP	2.274	1.785	Mus musculus	Yes
Brpf3	B2KF05	89	EQPQFPAKSKKPSSK	EP300	0.982	0.659	Mus musculus	Yes
Brpf3	B2KF05	100	PSSKGKRKESCSKHA	EP300	0.716	0.659	Mus musculus	Yes
Brpf3	B2KF05	105	KRKESCSKHASGTSF	KAT2B	2.514	1.694	Mus musculus	Yes
Brpf3	B2KF05	447	KGVSKKGKMSLKQKI	EP300	0.673	0.659	Mus musculus	Yes
Brpf3	B2KF05	451	KKGKMSLKQKIKKEP	KAT2A	1.928	1.897	Mus musculus	Yes
Brpf3	B2KF05	545	DEKTSAVKEELKYWQ	KAT2B	1.982	1.694	Mus musculus	Yes
Cad	B2RQC6	1309	AMLSTGFKIPEKNIL	KAT2A	1.942	1.897	Mus musculus	Yes
Brpf1	B2RRD7	147	ETPAATPKSGKHKNK	CREBBP	1.931	1.785	Mus musculus	Yes
Brpf1	B2RRD7	147	ETPAATPKSGKHKNK	EP300	0.748	0.659	Mus musculus	Yes
Ep300	B2RWS6	14	EPGPPSAKRPKLSSP	KAT2B	1.697	1.694	Mus musculus	Yes
Ep300	B2RWS6	1541	NESTDVTKGDSKNAK	CREBBP	2.544	1.785	Mus musculus	Yes
Ep300	B2RWS6	1545	DVTKGDSKNAKKKNN	CREBBP	2.411	1.785	Mus musculus	Yes
Ep300	B2RWS6	1545	DVTKGDSKNAKKKNN	KAT2A	2.362	1.897	Mus musculus	Yes
Ep300	B2RWS6	1550	DSKNAKKKNNKKTSK	CREBBP	3.726	1.785	Mus musculus	Yes
Ep300	B2RWS6	1550	DSKNAKKKNNKKTSK	KAT2A	2.362	1.897	Mus musculus	Yes
Ep300	B2RWS6	1550	DSKNAKKKNNKKTSK	KAT2B	1.697	1.694	Mus musculus	Yes
Ep300	B2RWS6	1553	NAKKKNNKKTSKNKS	KAT2A	2.464	1.897	Mus musculus	Yes
Ep300	B2RWS6	1553	NAKKKNNKKTSKNKS	KAT2B	2.587	1.694	Mus musculus	Yes
Ep300	B2RWS6	1554	AKKKNNKKTSKNKSS	CREBBP	2.48	1.785	Mus musculus	Yes
Ep300	B2RWS6	1554	AKKKNNKKTSKNKSS	KAT2A	3.261	1.897	Mus musculus	Yes
Ep300	B2RWS6	1554	AKKKNNKKTSKNKSS	KAT2B	2.028	1.694	Mus musculus	Yes
Ep300	B2RWS6	1557	KNNKKTSKNKSSLSR	CREBBP	2.133	1.785	Mus musculus	Yes
Ep300	B2RWS6	1557	KNNKKTSKNKSSLSR	KAT2A	2.435	1.897	Mus musculus	Yes
Ep300	B2RWS6	1559	NKKTSKNKSSLSRGN	KAT2B	3.248	1.694	Mus musculus	Yes
Gm6793	B2RXM2	7	*MEGHDPKEPEQLRK	KAT2B	1.789	1.694	Mus musculus	Yes
Hsp90aa1	B7ZC50	191	TKVILHLKEDQTEYL	CREBBP	1.839	1.785	Mus musculus	Yes
Hmgn2	B7ZCQ3	11	RKAEGDAKGDKTKVK	EP300	1.466	0.659	Mus musculus	Yes
Setd1a	D3YUD4	203	GGKALSEKFQGSGAA	KAT2A	2.072	1.897	Mus musculus	Yes
Lmna	D3YUF7	108	RLQLELSKVREEFKE	CREBBP	2.532	1.785	Mus musculus	Yes
Lmna	D3YUF7	114	SKVREEFKELK****	CREBBP	2.766	1.785	Mus musculus	Yes
Hmgb1	D3YVC6	12	DPKKPRGKMSSYAFF	KAT2B	2.33	1.694	Mus musculus	Yes
Hmgb1	D3YVC6	29	TCREEHKKKHPDASV	CREBBP	2.016	1.785	Mus musculus	Yes
Hmgb1	D3YVC6	29	TCREEHKKKHPDASV	KAT2B	2.385	1.694	Mus musculus	Yes
Hmgb1	D3YVC6	65	GKFEDMAKADKARYE	EP300	0.679	0.659	Mus musculus	Yes
Ywhaz	D3YW45	3	*****MDKNELVQKA	EP300	1.433	0.659	Mus musculus	Yes
Cav1	D3Z0J2	8	MADEVTEKQVYDAHT	EP300	1.212	0.659	Mus musculus	Yes
Acadm	D3Z2A5	141	GSDVAAIKTKA****	CREBBP	2.762	1.785	Mus musculus	Yes
Acadm	D3Z2A5	143	DVAAIKTKA******	CREBBP	2.306	1.785	Mus musculus	Yes
Tsg101	D3Z2V5	10	VSESQLKKMMSKYKY	EP300	1.093	0.659	Mus musculus	Yes
Tsg101	D3Z2V5	10	VSESQLKKMMSKYKY	KAT2B	2.413	1.694	Mus musculus	Yes
Cbx3	D3Z313	103	DSESDDSKSKKKRDA	CREBBP	4.464	1.785	Mus musculus	Yes
Hspa8	D3Z5E2	108	PKVQVEYKGETKSFY	CREBBP	1.81	1.785	Mus musculus	Yes
Kmt2a	D3Z5H5	240	SETKSADKIKKKDSK	KAT2A	2.42	1.897	Mus musculus	Yes
Cdk9	D6RGN3	3	*****MAKQYDSVEC	EP300	0.907	0.659	Mus musculus	Yes
H3f3a	E0CYN1	10	RTKQTARKSTGGKAP	CREBBP	2.996	1.785	Mus musculus	Yes
H3f3a	E0CYN1	10	RTKQTARKSTGGKAP	EP300	2.601	0.659	Mus musculus	Yes
H3f3a	E0CYN1	10	RTKQTARKSTGGKAP	KAT2A	2.783	1.897	Mus musculus	Yes
H3f3a	E0CYN1	10	RTKQTARKSTGGKAP	KAT2B	2.734	1.694	Mus musculus	Yes
H3f3a	E0CYN1	15	ARKSTGGKAPRKQLA	CREBBP	2.859	1.785	Mus musculus	Yes
H3f3a	E0CYN1	15	ARKSTGGKAPRKQLA	EP300	2.367	0.659	Mus musculus	Yes
H3f3a	E0CYN1	15	ARKSTGGKAPRKQLA	KAT2A	5.333	1.897	Mus musculus	Yes
H3f3a	E0CYN1	15	ARKSTGGKAPRKQLA	KAT2B	4.11	1.694	Mus musculus	Yes
H3f3a	E0CYN1	15	ARKSTGGKAPRKQLA	KAT5	14.656	6.581	Mus musculus	Yes
H3f3a	E0CYN1	15	ARKSTGGKAPRKQLA	KAT8	19.2	14.222	Mus musculus	Yes
H3f3a	E0CYN1	19	TGGKAPRKQLATKAA	CREBBP	2.298	1.785	Mus musculus	Yes
H3f3a	E0CYN1	19	TGGKAPRKQLATKAA	EP300	3.127	0.659	Mus musculus	Yes
H3f3a	E0CYN1	19	TGGKAPRKQLATKAA	KAT2A	2.145	1.897	Mus musculus	Yes
H3f3a	E0CYN1	24	PRKQLATKAARKSAP	EP300	2.28	0.659	Mus musculus	Yes
H3f3a	E0CYN1	24	PRKQLATKAARKSAP	KAT2A	3.725	1.897	Mus musculus	Yes
H3f3a	E0CYN1	28	LATKAARKSAPSTGG	KAT2A	2.58	1.897	Mus musculus	Yes
H3f3a	E0CYN1	37	APSTGGVKKPHRYRP	KAT2A	3.261	1.897	Mus musculus	Yes
H3f3a	E0CZ27	57	REIRRYQKSTELLIR	EP300	1.157	0.659	Mus musculus	Yes
Mki67	E9PVX6	3040	NVKQPRPKFDASAEN	CREBBP	2.032	1.785	Mus musculus	Yes
Ets1	E9PWI8	2	******MKAAVDLKP	EP300	0.938	0.659	Mus musculus	Yes
Gm44503	E9PYU5	173	QKKADGQKRVQRKEK	KAT2A	2.319	1.897	Mus musculus	Yes
Gm44503	E9PYU5	173	QKKADGQKRVQRKEK	KAT2B	1.725	1.694	Mus musculus	Yes
Hsp90ab1	E9Q3D6	60	KKKTKKIKEKYIDQE	CREBBP	1.931	1.785	Mus musculus	Yes
Hsp90ab1	E9Q3D6	60	KKKTKKIKEKYIDQE	KAT2B	2.028	1.694	Mus musculus	Yes
Hsp90ab1	E9Q3D6	62	KTKKIKEKYIDQEEL	KAT2B	2.22	1.694	Mus musculus	Yes
Hsp90ab1	E9Q3D6	186	REMLQQSKILK****	CREBBP	2.903	1.785	Mus musculus	Yes
Ankrd11	E9Q4F7	740	SRAFREDKDRASKAE	CREBBP	2.081	1.785	Mus musculus	Yes
Vegfa	E9Q4N8	146	EKKSVRGKGKGQKRK	CREBBP	2.214	1.785	Mus musculus	Yes
Vegfa	E9Q4N8	146	EKKSVRGKGKGQKRK	EP300	0.659	0.659	Mus musculus	Yes
Vegfa	E9Q4N8	148	KSVRGKGKGQKRKRK	EP300	1.399	0.659	Mus musculus	Yes
Nolc1	E9Q5C9	33	QLSEVASKFAKATGA	KAT2A	2.406	1.897	Mus musculus	Yes
Gm5611	E9Q5T3	138	SAPGGGNKVPQKKVK	CREBBP	2.625	1.785	Mus musculus	Yes
Gm5611	E9Q5T3	138	SAPGGGNKVPQKKVK	KAT2A	2.797	1.897	Mus musculus	Yes
Gm5611	E9Q5T3	142	GGNKVPQKKVKLDED	CREBBP	2.331	1.785	Mus musculus	Yes
Gm5611	E9Q5T3	191	QKSNQNGKDLKPSTP	EP300	0.929	0.659	Mus musculus	Yes
Bod1l	E9Q6J5	2845	EQSSPSGKLKVSQAD	CREBBP	2.177	1.785	Mus musculus	Yes
Dhx9	E9QNN1	5	***MGDIKNFLYAWC	EP300	0.942	0.659	Mus musculus	Yes
Wdhd1	E9QPB3	958	VIKPLTPKPRSKQAS	KAT2A	2.348	1.897	Mus musculus	Yes
Wdhd1	E9QPB3	1116	KLSAFAFKQE*****	CREBBP	3.685	1.785	Mus musculus	Yes
Myc	F6PX41	163	AAKLVSEKLASYQAA	KAT2B	2	1.694	Mus musculus	Yes
Ssb	F6SXM5	171	RRFKGKGKGNRPGYA	HAT1	16.133	14.857	Mus musculus	Yes
Top2b	F6XX57	185	KTPTSTGKTNAKKVK	CREBBP	2.298	1.785	Mus musculus	Yes
Top2b	F6XX57	185	KTPTSTGKTNAKKVK	EP300	0.96	0.659	Mus musculus	Yes
Hsp90b1	F7C312	15	LEEDEAAKEEKEESD	CREBBP	4.403	1.785	Mus musculus	Yes
Hsp90b1	F7C312	15	LEEDEAAKEEKEESD	EP300	1.183	0.659	Mus musculus	Yes
Hsp90b1	F7C312	18	DEAAKEEKEESDDEA	CREBBP	3.044	1.785	Mus musculus	Yes
Erc1	F8VPM7	10	GSARSVGKVEPSSQS	EP300	1.308	0.659	Mus musculus	Yes
Crebbp	F8VPR5	13	LDGPPNPKRAKLSSP	EP300	1.395	0.659	Mus musculus	Yes
Crebbp	F8VPR5	1584	EGSQGDSKNAKKKNN	EP300	1.748	0.659	Mus musculus	Yes
Crebbp	F8VPR5	1584	EGSQGDSKNAKKKNN	KAT2A	2.072	1.897	Mus musculus	Yes
Crebbp	F8VPR5	1587	QGDSKNAKKKNNKKT	EP300	1.337	0.659	Mus musculus	Yes
Crebbp	F8VPR5	1587	QGDSKNAKKKNNKKT	KAT2B	1.963	1.694	Mus musculus	Yes
Crebbp	F8VPR5	1589	DSKNAKKKNNKKTNK	EP300	1.385	0.659	Mus musculus	Yes
Crebbp	F8VPR5	1589	DSKNAKKKNNKKTNK	KAT2A	1.986	1.897	Mus musculus	Yes
Crebbp	F8VPR5	1589	DSKNAKKKNNKKTNK	KAT2B	2.44	1.694	Mus musculus	Yes
Crebbp	F8VPR5	1592	NAKKKNNKKTNKNKS	EP300	1.115	0.659	Mus musculus	Yes
Crebbp	F8VPR5	1592	NAKKKNNKKTNKNKS	KAT2A	2.174	1.897	Mus musculus	Yes
Crebbp	F8VPR5	1592	NAKKKNNKKTNKNKS	KAT2B	2.541	1.694	Mus musculus	Yes
Crebbp	F8VPR5	1593	AKKKNNKKTNKNKSS	EP300	0.853	0.659	Mus musculus	Yes
Crebbp	F8VPR5	1593	AKKKNNKKTNKNKSS	KAT2A	2.826	1.897	Mus musculus	Yes
Crebbp	F8VPR5	1593	AKKKNNKKTNKNKSS	KAT2B	2.147	1.694	Mus musculus	Yes
Crebbp	F8VPR5	1596	KNNKKTNKNKSSISR	KAT2A	2.116	1.897	Mus musculus	Yes
Crebbp	F8VPR5	1598	NKKTNKNKSSISRAN	EP300	1.111	0.659	Mus musculus	Yes
Crebbp	F8VPR5	1598	NKKTNKNKSSISRAN	KAT2B	2.743	1.694	Mus musculus	Yes
Phip	F8VQ93	1736	LIVPTNVKVLRRSNR	CREBBP	2.097	1.785	Mus musculus	Yes
Kmt2c	F8WI37	1762	AKIEATQKLEQVKNE	CREBBP	2.722	1.785	Mus musculus	Yes
Runx1	G3UWD2	24	STALSPGKMSEALPL	EP300	0.819	0.659	Mus musculus	Yes
Sumo3	G3UWI9	11	EKPKEGVKTENDHIN	EP300	0.718	0.659	Mus musculus	Yes
H2afz	G3UWL7	5	***MAGGKAGKDSGK	EP300	2.964	0.659	Mus musculus	Yes
H2afz	G3UWL7	5	***MAGGKAGKDSGK	HAT1	15.667	14.857	Mus musculus	Yes
H2afz	G3UWL7	5	***MAGGKAGKDSGK	KAT8	19.1	14.222	Mus musculus	Yes
H2afz	G3UWL7	8	MAGGKAGKDSGKAKT	EP300	2.738	0.659	Mus musculus	Yes
H2afz	G3UWL7	8	MAGGKAGKDSGKAKT	KAT2A	1.957	1.897	Mus musculus	Yes
H2afz	G3UWL7	8	MAGGKAGKDSGKAKT	KAT2B	2.174	1.694	Mus musculus	Yes
H2afz	G3UWL7	8	MAGGKAGKDSGKAKT	KAT5	7.719	6.581	Mus musculus	Yes
H2afz	G3UWL7	12	KAGKDSGKAKTKAVS	EP300	2.486	0.659	Mus musculus	Yes
H2afz	G3UWL7	12	KAGKDSGKAKTKAVS	KAT2A	3.087	1.897	Mus musculus	Yes
H2afz	G3UWL7	14	GKDSGKAKTKAVSRS	EP300	1.222	0.659	Mus musculus	Yes
Smarca4	G3UX35	1191	YSDSLTEKQWLKTLK	KAT2B	1.752	1.694	Mus musculus	Yes
Jmjd1c	G3UYW3	72	RKPEEAEKRLSMKRL	CREBBP	2.218	1.785	Mus musculus	Yes
Kat6a	G3X940	355	VSKGPFSKVRTGPGR	EP300	0.694	0.659	Mus musculus	Yes
Kat6a	G3X940	355	VSKGPFSKVRTGPGR	KAT2B	2.275	1.694	Mus musculus	Yes
Kat6a	G3X940	813	RELETRVKVGKSVSR	CREBBP	2.194	1.785	Mus musculus	Yes
Gm28062	G3XA10	181	AGKEAAGKSSGPTSL	KAT2B	3.661	1.694	Mus musculus	Yes
Gm28062	G3XA10	646	QKLLEQYKEESKKAL	CREBBP	2.435	1.785	Mus musculus	Yes
Sf3b1	G5E866	3	*****MAKIAKTHED	EP300	1.032	0.659	Mus musculus	Yes
Sf3b1	G5E866	6	**MAKIAKTHEDIEA	EP300	0.929	0.659	Mus musculus	Yes
Foxo3	H3BKE2	22	IINPDGGKSGKAPRR	EP300	0.931	0.659	Mus musculus	Yes
Trp53	I7HIK9	314	SASPPQKKKPLDGEY	KAT2B	1.835	1.694	Mus musculus	Yes
Trp53	I7HIK9	372	RAFQALIKEESPNC*	CREBBP	2.621	1.785	Mus musculus	Yes
Dnmt1	J3QNW0	995	RSPGNKGKGKGKGKG	EP300	0.74	0.659	Mus musculus	Yes
Dnmt1	J3QNW0	995	RSPGNKGKGKGKGKG	KAT2A	1.913	1.897	Mus musculus	Yes
Dnmt1	J3QNW0	997	PGNKGKGKGKGKGKG	HAT1	17.8	14.857	Mus musculus	Yes
Dnmt1	J3QNW0	997	PGNKGKGKGKGKGKG	KAT2A	2.13	1.897	Mus musculus	Yes
Dnmt1	J3QNW0	999	NKGKGKGKGKGKGKH	HAT1	16.2	14.857	Mus musculus	Yes
Dnmt1	J3QNW0	999	NKGKGKGKGKGKGKH	KAT2A	2.087	1.897	Mus musculus	Yes
Dnmt1	J3QNW0	999	NKGKGKGKGKGKGKH	KAT2B	1.789	1.694	Mus musculus	Yes
Dnmt1	J3QNW0	1003	GKGKGKGKGKHQVSE	HAT1	14.933	14.857	Mus musculus	Yes
Dnmt1	J3QNW0	1003	GKGKGKGKGKHQVSE	KAT2B	1.743	1.694	Mus musculus	Yes
Pten	O08586	6	**MTAIIKEIVSRNK	EP300	2.093	0.659	Mus musculus	Yes
Atn1	O35126	776	FVPLEGSKLAKKRAD	KAT2A	2.174	1.897	Mus musculus	Yes
Phb2	O35129	6	**MAQNLKDLAGRLP	EP300	1.087	0.659	Mus musculus	Yes
Smarce1	O54941	328	EEEQVANKAEEKKDE	CREBBP	2.169	1.785	Mus musculus	Yes
Smarce1	O54941	328	EEEQVANKAEEKKDE	EP300	0.74	0.659	Mus musculus	Yes
Sp3	O70494	6	**MTAPEKPVKQEEM	EP300	1.716	0.659	Mus musculus	Yes
Hnrnpa2b1	O88569	104	VAREESGKPGAHVTV	KAT2B	1.927	1.694	Mus musculus	Yes
Brd7	O88665	328	VVQESGGKLTRRLAN	KAT2A	2.464	1.897	Mus musculus	Yes
Ncl	P09405	9	VKLAKAGKTHGEAKK	CREBBP	2.27	1.785	Mus musculus	Yes
Ncl	P09405	9	VKLAKAGKTHGEAKK	EP300	1.308	0.659	Mus musculus	Yes
Ncl	P09405	15	GKTHGEAKKMAPPPK	EP300	0.835	0.659	Mus musculus	Yes
Ncl	P09405	16	KTHGEAKKMAPPPKE	CREBBP	2.794	1.785	Mus musculus	Yes
Ncl	P09405	16	KTHGEAKKMAPPPKE	EP300	0.887	0.659	Mus musculus	Yes
Ncl	P09405	102	KKNITPAKVIPTPGK	EP300	1.153	0.659	Mus musculus	Yes
Ncl	P09405	109	KVIPTPGKKGAAQAK	EP300	0.685	0.659	Mus musculus	Yes
Ncl	P09405	116	KKGAAQAKALVPTPG	EP300	0.77	0.659	Mus musculus	Yes
Ncl	P09405	125	LVPTPGKKGAATPAK	CREBBP	2.032	1.785	Mus musculus	Yes
Ncl	P09405	125	LVPTPGKKGAATPAK	EP300	0.681	0.659	Mus musculus	Yes
Ncl	P09405	132	KGAATPAKGAKNGKN	CREBBP	3.286	1.785	Mus musculus	Yes
Ncl	P09405	132	KGAATPAKGAKNGKN	EP300	0.815	0.659	Mus musculus	Yes
Ncl	P09405	230	KGKKTPAKVVPMKAK	CREBBP	3.089	1.785	Mus musculus	Yes
Pgk1	P09411	6	**MSLSNKLTLDKLD	EP300	0.911	0.659	Mus musculus	Yes
Sod2	P09671	221	TERYTACKK******	CREBBP	3.073	1.785	Mus musculus	Yes
H2afz	P0C0S6	5	***MAGGKAGKDSGK	EP300	2.964	0.659	Mus musculus	Yes
H2afz	P0C0S6	5	***MAGGKAGKDSGK	HAT1	15.667	14.857	Mus musculus	Yes
H2afz	P0C0S6	5	***MAGGKAGKDSGK	KAT8	19.1	14.222	Mus musculus	Yes
H2afz	P0C0S6	8	MAGGKAGKDSGKAKT	EP300	2.738	0.659	Mus musculus	Yes
H2afz	P0C0S6	8	MAGGKAGKDSGKAKT	KAT2A	1.957	1.897	Mus musculus	Yes
H2afz	P0C0S6	8	MAGGKAGKDSGKAKT	KAT2B	2.174	1.694	Mus musculus	Yes
H2afz	P0C0S6	8	MAGGKAGKDSGKAKT	KAT5	7.719	6.581	Mus musculus	Yes
H2afz	P0C0S6	12	KAGKDSGKAKTKAVS	EP300	2.486	0.659	Mus musculus	Yes
H2afz	P0C0S6	12	KAGKDSGKAKTKAVS	KAT2A	3.087	1.897	Mus musculus	Yes
H2afz	P0C0S6	14	GKDSGKAKTKAVSRS	EP300	1.222	0.659	Mus musculus	Yes
Txn	P10639	94	GEFSGANKEKLEASI	CREBBP	2.161	1.785	Mus musculus	Yes
Hist1h2bf	P10853	6	**MPEPAKSAPAPKK	CREBBP	2.117	1.785	Mus musculus	Yes
Hist1h2bf	P10853	6	**MPEPAKSAPAPKK	EP300	3.843	0.659	Mus musculus	Yes
Hist1h2bf	P10853	12	AKSAPAPKKGSKKAV	CREBBP	2.718	1.785	Mus musculus	Yes
Hist1h2bf	P10853	12	AKSAPAPKKGSKKAV	EP300	1.821	0.659	Mus musculus	Yes
Hist1h2bf	P10853	12	AKSAPAPKKGSKKAV	KAT2B	2.44	1.694	Mus musculus	Yes
Hist1h2bf	P10853	13	KSAPAPKKGSKKAVT	CREBBP	2.637	1.785	Mus musculus	Yes
Hist1h2bf	P10853	13	KSAPAPKKGSKKAVT	EP300	4.171	0.659	Mus musculus	Yes
Hist1h2bf	P10853	16	PAPKKGSKKAVTKAQ	EP300	3.786	0.659	Mus musculus	Yes
Hist1h2bf	P10853	16	PAPKKGSKKAVTKAQ	KAT2A	2.478	1.897	Mus musculus	Yes
Hist1h2bf	P10853	16	PAPKKGSKKAVTKAQ	KAT2B	1.881	1.694	Mus musculus	Yes
Hist1h2bf	P10853	17	APKKGSKKAVTKAQK	EP300	1.927	0.659	Mus musculus	Yes
Hist1h2bf	P10853	17	APKKGSKKAVTKAQK	KAT2A	2.348	1.897	Mus musculus	Yes
Hist1h2bf	P10853	17	APKKGSKKAVTKAQK	KAT2B	1.835	1.694	Mus musculus	Yes
Hist1h2bf	P10853	21	GSKKAVTKAQKKDGK	CREBBP	2.097	1.785	Mus musculus	Yes
Hist1h2bf	P10853	21	GSKKAVTKAQKKDGK	EP300	4.095	0.659	Mus musculus	Yes
Hist1h2bf	P10853	21	GSKKAVTKAQKKDGK	KAT2B	2.44	1.694	Mus musculus	Yes
Hist1h2bf	P10853	24	KAVTKAQKKDGKKRK	EP300	1.21	0.659	Mus musculus	Yes
Hist1h2bf	P10853	25	AVTKAQKKDGKKRKR	EP300	1.014	0.659	Mus musculus	Yes
Hist1h2bf	P10853	25	AVTKAQKKDGKKRKR	KAT2A	2.565	1.897	Mus musculus	Yes
Hist1h2bf	P10853	121	EGTKAVTKYTSSK**	CREBBP	3.242	1.785	Mus musculus	Yes
Hist1h2bf	P10853	126	VTKYTSSK*******	CREBBP	3.254	1.785	Mus musculus	Yes
Hist1h2bf	P10853	126	VTKYTSSK*******	KAT2A	1.942	1.897	Mus musculus	Yes
Hist1h2bf	P10853	126	VTKYTSSK*******	KAT2B	2.193	1.694	Mus musculus	Yes
Hist1h2bm	P10854	6	**MPEPTKSAPAPKK	CREBBP	2.117	1.785	Mus musculus	Yes
Hist1h2bm	P10854	6	**MPEPTKSAPAPKK	EP300	3.673	0.659	Mus musculus	Yes
Hist1h2bm	P10854	12	TKSAPAPKKGSKKAV	CREBBP	2.609	1.785	Mus musculus	Yes
Hist1h2bm	P10854	12	TKSAPAPKKGSKKAV	EP300	1.76	0.659	Mus musculus	Yes
Hist1h2bm	P10854	12	TKSAPAPKKGSKKAV	KAT2B	2.321	1.694	Mus musculus	Yes
Hist1h2bm	P10854	13	KSAPAPKKGSKKAVT	CREBBP	2.597	1.785	Mus musculus	Yes
Hist1h2bm	P10854	13	KSAPAPKKGSKKAVT	EP300	4.018	0.659	Mus musculus	Yes
Hist1h2bm	P10854	16	PAPKKGSKKAVTKAQ	EP300	3.671	0.659	Mus musculus	Yes
Hist1h2bm	P10854	16	PAPKKGSKKAVTKAQ	KAT2A	2.478	1.897	Mus musculus	Yes
Hist1h2bm	P10854	16	PAPKKGSKKAVTKAQ	KAT2B	1.927	1.694	Mus musculus	Yes
Hist1h2bm	P10854	17	APKKGSKKAVTKAQK	EP300	1.927	0.659	Mus musculus	Yes
Hist1h2bm	P10854	17	APKKGSKKAVTKAQK	KAT2A	2.348	1.897	Mus musculus	Yes
Hist1h2bm	P10854	17	APKKGSKKAVTKAQK	KAT2B	1.78	1.694	Mus musculus	Yes
Hist1h2bm	P10854	21	GSKKAVTKAQKKDGK	CREBBP	2.097	1.785	Mus musculus	Yes
Hist1h2bm	P10854	21	GSKKAVTKAQKKDGK	EP300	4.016	0.659	Mus musculus	Yes
Hist1h2bm	P10854	21	GSKKAVTKAQKKDGK	KAT2B	2.44	1.694	Mus musculus	Yes
Hist1h2bm	P10854	24	KAVTKAQKKDGKKRK	EP300	1.216	0.659	Mus musculus	Yes
Hist1h2bm	P10854	25	AVTKAQKKDGKKRKR	EP300	1.038	0.659	Mus musculus	Yes
Hist1h2bm	P10854	25	AVTKAQKKDGKKRKR	KAT2A	2.565	1.897	Mus musculus	Yes
Hist1h2bm	P10854	121	EGTKAVTKYTSSK**	CREBBP	3.242	1.785	Mus musculus	Yes
H1f0	P10922	12	STSAPAAKPKRAKAS	EP300	2.542	0.659	Mus musculus	Yes
H1f0	P10922	12	STSAPAAKPKRAKAS	KAT2A	2.406	1.897	Mus musculus	Yes
Sub1	P11031	3	*****MPKSKELVSS	EP300	1.855	0.659	Mus musculus	Yes
Sub1	P11031	5	***MPKSKELVSSSS	EP300	1.998	0.659	Mus musculus	Yes
Sub1	P11031	53	SRALASSKQSSSSRD	EP300	0.696	0.659	Mus musculus	Yes
Parp1	P11103	414	EAKAVIEKLGGKLTG	KAT2B	1.908	1.694	Mus musculus	Yes
Parp1	P11103	418	VIEKLGGKLTGSANK	KAT2A	2.638	1.897	Mus musculus	Yes
Fabp1	P12710	6	**MNFSGKYQLQSQE	EP300	0.942	0.659	Mus musculus	Yes
Hist1h1c	P15864	17	AAAPPAEKAPAKKKA	EP300	1.677	0.659	Mus musculus	Yes
Hist1h1c	P15864	23	EKAPAKKKAAKKPAG	EP300	1.786	0.659	Mus musculus	Yes
Hist1h1c	P15864	127	AKKAGAAKAKKPAGA	CREBBP	2.371	1.785	Mus musculus	Yes
Hist1h1c	P15864	127	AKKAGAAKAKKPAGA	EP300	0.823	0.659	Mus musculus	Yes
Hist1h1c	P15864	127	AKKAGAAKAKKPAGA	KAT2B	2.633	1.694	Mus musculus	Yes
Hist1h1c	P15864	136	KKPAGAAKKPKKATG	CREBBP	2.722	1.785	Mus musculus	Yes
Hist1h1c	P15864	136	KKPAGAAKKPKKATG	EP300	0.815	0.659	Mus musculus	Yes
Hist1h1c	P15864	136	KKPAGAAKKPKKATG	KAT2A	2.319	1.897	Mus musculus	Yes
Hist1h1c	P15864	136	KKPAGAAKKPKKATG	KAT2B	2.046	1.694	Mus musculus	Yes
Hist1h1c	P15864	137	KPAGAAKKPKKATGA	CREBBP	2.23	1.785	Mus musculus	Yes
Hist1h1c	P15864	137	KPAGAAKKPKKATGA	EP300	0.742	0.659	Mus musculus	Yes
Hist1h1c	P15864	159	KKTPKKAKKPAAAAV	CREBBP	2.282	1.785	Mus musculus	Yes
Hist1h1c	P15864	160	KTPKKAKKPAAAAVT	CREBBP	2.044	1.785	Mus musculus	Yes
Hist1h1c	P15864	160	KTPKKAKKPAAAAVT	EP300	1.177	0.659	Mus musculus	Yes
Hist1h1c	P15864	160	KTPKKAKKPAAAAVT	KAT2A	1.913	1.897	Mus musculus	Yes
Hist1h1c	P15864	160	KTPKKAKKPAAAAVT	KAT2B	2.44	1.694	Mus musculus	Yes
Hist1h1c	P15864	168	PAAAAVTKKVAKSPK	EP300	0.698	0.659	Mus musculus	Yes
Hist1h1c	P15864	175	KKVAKSPKKAKVTKP	CREBBP	2.145	1.785	Mus musculus	Yes
Hist1h1c	P15864	175	KKVAKSPKKAKVTKP	EP300	0.714	0.659	Mus musculus	Yes
Hist1h1c	P15864	176	KVAKSPKKAKVTKPK	CREBBP	1.98	1.785	Mus musculus	Yes
Hist1h1c	P15864	176	KVAKSPKKAKVTKPK	EP300	0.806	0.659	Mus musculus	Yes
Hist1h1c	P15864	178	AKSPKKAKVTKPKKV	CREBBP	2.133	1.785	Mus musculus	Yes
Hist1h1c	P15864	178	AKSPKKAKVTKPKKV	EP300	1.028	0.659	Mus musculus	Yes
Hmga1	P17095	7	*MSESGSKSSQPLAS	EP300	3.089	0.659	Mus musculus	Yes
Hmga1	P17095	7	*MSESGSKSSQPLAS	KAT2B	1.853	1.694	Mus musculus	Yes
Hmga1	P17095	15	SSQPLASKQEKDGTE	EP300	2.442	0.659	Mus musculus	Yes
Hmga1	P17095	15	SSQPLASKQEKDGTE	KAT2B	1.853	1.694	Mus musculus	Yes
Gata1	P17679	245	NRPLIRPKKRMIVSK	EP300	1.067	0.659	Mus musculus	Yes
Gata1	P17679	299	NRPLTMRKDGIQTRN	EP300	1.03	0.659	Mus musculus	Yes
Gata1	P17679	308	GIQTRNRKASGKGKK	EP300	1.554	0.659	Mus musculus	Yes
Gata1	P17679	312	RNRKASGKGKKKRGS	EP300	0.964	0.659	Mus musculus	Yes
Gata1	P17679	312	RNRKASGKGKKKRGS	KAT2A	3.638	1.897	Mus musculus	Yes
Gata1	P17679	314	RKASGKGKKKRGSNL	EP300	0.796	0.659	Mus musculus	Yes
Gata1	P17679	315	KASGKGKKKRGSNLA	KAT2A	2.304	1.897	Mus musculus	Yes
Gata1	P17679	315	KASGKGKKKRGSNLA	KAT2B	1.862	1.694	Mus musculus	Yes
Hmgn1	P18608	13	VSADGAAKAEPKRRS	EP300	2.552	0.659	Mus musculus	Yes
Hmgn1	P18608	26	RSARLSAKPAPAKVD	CREBBP	1.895	1.785	Mus musculus	Yes
Hspa5	P20029	586	DKEKLGGKLSSEDKE	KAT2A	2.275	1.897	Mus musculus	Yes
Hist1h2ab	P22752	6	**MSGRGKQGGKARA	EP300	3.24	0.659	Mus musculus	Yes
Hist1h2ab	P22752	6	**MSGRGKQGGKARA	KAT2A	2.058	1.897	Mus musculus	Yes
Hist1h2ab	P22752	6	**MSGRGKQGGKARA	KAT5	12.781	6.581	Mus musculus	Yes
Hist1h2ab	P22752	6	**MSGRGKQGGKARA	KAT8	18.4	14.222	Mus musculus	Yes
Hist1h2ab	P22752	10	GRGKQGGKARAKAKT	EP300	3.115	0.659	Mus musculus	Yes
Hist1h2ab	P22752	10	GRGKQGGKARAKAKT	KAT2A	3.667	1.897	Mus musculus	Yes
Hist1h2ab	P22752	10	GRGKQGGKARAKAKT	KAT2B	1.899	1.694	Mus musculus	Yes
Hist1h2ab	P22752	10	GRGKQGGKARAKAKT	KAT8	15.1	14.222	Mus musculus	Yes
Ptma	P26350	103	EDDDVDTKKQKTEED	CREBBP	3.524	1.785	Mus musculus	Yes
H2afx	P27661	6	**MSGRGKTGGKARA	EP300	3.226	0.659	Mus musculus	Yes
H2afx	P27661	6	**MSGRGKTGGKARA	HAT1	27.933	14.857	Mus musculus	Yes
H2afx	P27661	6	**MSGRGKTGGKARA	KAT2A	2.058	1.897	Mus musculus	Yes
H2afx	P27661	6	**MSGRGKTGGKARA	KAT5	12.875	6.581	Mus musculus	Yes
H2afx	P27661	6	**MSGRGKTGGKARA	KAT8	18.6	14.222	Mus musculus	Yes
H2afx	P27661	10	GRGKTGGKARAKAKS	EP300	3.381	0.659	Mus musculus	Yes
H2afx	P27661	10	GRGKTGGKARAKAKS	KAT2A	3.942	1.897	Mus musculus	Yes
H2afx	P27661	10	GRGKTGGKARAKAKS	KAT2B	2.257	1.694	Mus musculus	Yes
H2afx	P27661	10	GRGKTGGKARAKAKS	KAT8	17.3	14.222	Mus musculus	Yes
H2afx	P27661	128	SSATVGPKAPAVGKK	CREBBP	2	1.785	Mus musculus	Yes
H2afx	P27661	134	PKAPAVGKKASQASQ	CREBBP	2.077	1.785	Mus musculus	Yes
Cebpb	P28033	216	PAKAKAKKTVDKLSD	KAT2B	2.578	1.694	Mus musculus	Yes
Hmgb2	P30681	29	TCREEHKKKHPDSSV	CREBBP	2.081	1.785	Mus musculus	Yes
Hmgb2	P30681	29	TCREEHKKKHPDSSV	KAT2B	2.385	1.694	Mus musculus	Yes
Hmgb2	P30681	82	MKNYVPPKGDKKGKK	CREBBP	2.012	1.785	Mus musculus	Yes
Hmgb2	P30681	128	SIGDTAKKLGEMWSE	KAT2B	2.165	1.694	Mus musculus	Yes
Hmgb2	P30681	154	KAAKLKEKYEKDIAA	CREBBP	1.923	1.785	Mus musculus	Yes
Rbpj	P31266-2	8	MAPVVTGKFGERPPP	EP300	1.552	0.659	Mus musculus	Yes
Tagln	P37804	17	MSREVQSKIEKKYDE	EP300	0.742	0.659	Mus musculus	Yes
Fen1	P39749	107	ERRAEAEKQLQQAQE	CREBBP	1.952	1.785	Mus musculus	Yes
Fen1	P39749	373	AKTGGAGKFRRGK**	CREBBP	3.31	1.785	Mus musculus	Yes
Fen1	P39749	373	AKTGGAGKFRRGK**	EP300	0.802	0.659	Mus musculus	Yes
Tfam	P40630	117	KEAVSKYKEQLTPSQ	CREBBP	1.827	1.785	Mus musculus	Yes
Hist1h1e	P43274	17	AAPAPAEKTPVKKKA	EP300	1.815	0.659	Mus musculus	Yes
Hist1h1e	P43274	17	AAPAPAEKTPVKKKA	KAT2B	1.807	1.694	Mus musculus	Yes
Hist1h1e	P43274	21	PAEKTPVKKKARKAA	EP300	1.98	0.659	Mus musculus	Yes
Hist1h1e	P43274	127	AKRAGAAKAKKPAGA	CREBBP	2.419	1.785	Mus musculus	Yes
Hist1h1e	P43274	127	AKRAGAAKAKKPAGA	EP300	0.867	0.659	Mus musculus	Yes
Hist1h1e	P43274	127	AKRAGAAKAKKPAGA	KAT2B	1.917	1.694	Mus musculus	Yes
Hist1h1e	P43274	136	KKPAGAAKKPKKAAG	CREBBP	3.056	1.785	Mus musculus	Yes
Hist1h1e	P43274	136	KKPAGAAKKPKKAAG	EP300	0.982	0.659	Mus musculus	Yes
Hist1h1e	P43274	136	KKPAGAAKKPKKAAG	KAT2A	2.58	1.897	Mus musculus	Yes
Hist1h1e	P43274	136	KKPAGAAKKPKKAAG	KAT2B	1.908	1.694	Mus musculus	Yes
Hist1h1e	P43274	137	KPAGAAKKPKKAAGT	CREBBP	2.69	1.785	Mus musculus	Yes
Hist1h1e	P43274	137	KPAGAAKKPKKAAGT	EP300	0.875	0.659	Mus musculus	Yes
Hist1h1e	P43274	149	AGTATAKKSTKKTPK	CREBBP	2.121	1.785	Mus musculus	Yes
Hist1h1e	P43274	149	AGTATAKKSTKKTPK	EP300	1.524	0.659	Mus musculus	Yes
Hist1h1e	P43274	149	AGTATAKKSTKKTPK	KAT2B	2.128	1.694	Mus musculus	Yes
Hist1h1e	P43274	159	KKTPKKAKKPAAAAG	CREBBP	2.883	1.785	Mus musculus	Yes
Hist1h1e	P43274	159	KKTPKKAKKPAAAAG	EP300	0.845	0.659	Mus musculus	Yes
Hist1h1e	P43274	159	KKTPKKAKKPAAAAG	KAT2B	1.872	1.694	Mus musculus	Yes
Hist1h1e	P43274	160	KTPKKAKKPAAAAGA	EP300	1.228	0.659	Mus musculus	Yes
Hist1h1e	P43274	160	KTPKKAKKPAAAAGA	KAT2A	2.246	1.897	Mus musculus	Yes
Hist1h1e	P43274	160	KTPKKAKKPAAAAGA	KAT2B	2.495	1.694	Mus musculus	Yes
Hist1h1e	P43274	168	PAAAAGAKKAKSPKK	CREBBP	2.899	1.785	Mus musculus	Yes
Hist1h1e	P43274	168	PAAAAGAKKAKSPKK	EP300	1.01	0.659	Mus musculus	Yes
Hist1h1e	P43274	192	PKSPAKAKTVKPKAA	CREBBP	2.06	1.785	Mus musculus	Yes
Hist1h1e	P43274	192	PKSPAKAKTVKPKAA	EP300	1.946	0.659	Mus musculus	Yes
Hist1h1a	P43275	17	AASTATEKPAAAKKT	EP300	1.637	0.659	Mus musculus	Yes
Hist1h1a	P43275	22	TEKPAAAKKTKKPAK	EP300	1.593	0.659	Mus musculus	Yes
Hist1h1a	P43275	22	TEKPAAAKKTKKPAK	KAT2A	2.319	1.897	Mus musculus	Yes
Hist1h1a	P43275	22	TEKPAAAKKTKKPAK	KAT2B	2.202	1.694	Mus musculus	Yes
Hist1h1a	P43275	108	TGAAGSFKLNKKAES	CREBBP	1.863	1.785	Mus musculus	Yes
Hist1h1b	P43276	17	AAPAPVEKSPAKKKT	EP300	1.359	0.659	Mus musculus	Yes
Hist1h1b	P43276	158	KTPKKAKKPAAAGVK	EP300	0.677	0.659	Mus musculus	Yes
Hist1h1b	P43276	158	KTPKKAKKPAAAGVK	KAT2B	2.211	1.694	Mus musculus	Yes
Hist1h1d	P43277	17	AAPAPVEKTPVKKKA	EP300	1.599	0.659	Mus musculus	Yes
Hist1h1d	P43277	128	AKKAGAAKAKKPAGA	CREBBP	2.472	1.785	Mus musculus	Yes
Hist1h1d	P43277	128	AKKAGAAKAKKPAGA	EP300	0.895	0.659	Mus musculus	Yes
Hist1h1d	P43277	128	AKKAGAAKAKKPAGA	KAT2B	2.743	1.694	Mus musculus	Yes
Hist1h1d	P43277	137	KKPAGAAKKPKKATG	CREBBP	2.73	1.785	Mus musculus	Yes
Hist1h1d	P43277	137	KKPAGAAKKPKKATG	EP300	0.804	0.659	Mus musculus	Yes
Hist1h1d	P43277	137	KKPAGAAKKPKKATG	KAT2A	2.319	1.897	Mus musculus	Yes
Hist1h1d	P43277	137	KKPAGAAKKPKKATG	KAT2B	2.046	1.694	Mus musculus	Yes
Hist1h1d	P43277	138	KPAGAAKKPKKATGA	CREBBP	2.464	1.785	Mus musculus	Yes
Hist1h1d	P43277	138	KPAGAAKKPKKATGA	EP300	0.772	0.659	Mus musculus	Yes
Hist1h1d	P43277	161	KTPKKAKKPAAAAGA	CREBBP	2.266	1.785	Mus musculus	Yes
Hist1h1d	P43277	161	KTPKKAKKPAAAAGA	EP300	1.165	0.659	Mus musculus	Yes
Hist1h1d	P43277	161	KTPKKAKKPAAAAGA	KAT2A	2.246	1.897	Mus musculus	Yes
Hist1h1d	P43277	161	KTPKKAKKPAAAAGA	KAT2B	2.229	1.694	Mus musculus	Yes
Hist1h1d	P43277	169	PAAAAGAKKVSKSPK	EP300	0.78	0.659	Mus musculus	Yes
Rangap1	P46061	8	MASEDIAKLAETLAK	EP300	1.198	0.659	Mus musculus	Yes
Bckdha	P50136	386	WRKQSRKKVMEAFEQ	KAT2B	1.706	1.694	Mus musculus	Yes
Hmga2	P52927	74	KAETIGEKRPRGRPR	KAT2B	1.954	1.694	Mus musculus	Yes
Tdg	P56581	94	PKKPATSKKSGKSTK	CREBBP	2.185	1.785	Mus musculus	Yes
Tdg	P56581	94	PKKPATSKKSGKSTK	EP300	1.962	0.659	Mus musculus	Yes
Tdg	P56581	95	KKPATSKKSGKSTKS	CREBBP	2.185	1.785	Mus musculus	Yes
Tdg	P56581	95	KKPATSKKSGKSTKS	EP300	1.651	0.659	Mus musculus	Yes
Tdg	P56581	98	ATSKKSGKSTKSKEK	CREBBP	2.722	1.785	Mus musculus	Yes
Tdg	P56581	98	ATSKKSGKSTKSKEK	EP300	1.405	0.659	Mus musculus	Yes
Ruvbl1	P60122	453	ILADQQDKYMK****	CREBBP	2.371	1.785	Mus musculus	Yes
Ube2d3	P61079	8	MALKRINKELSDLAR	EP300	0.974	0.659	Mus musculus	Yes
Ube2n	P61089	10	GLPRRIIKETQRLLA	EP300	0.706	0.659	Mus musculus	Yes
Wdr5	P61965	6	**MATEEKKPETEAA	CREBBP	1.919	1.785	Mus musculus	Yes
Wdr5	P61965	6	**MATEEKKPETEAA	EP300	2.407	0.659	Mus musculus	Yes
Wdr5	P61965	7	*MATEEKKPETEAAR	CREBBP	1.855	1.785	Mus musculus	Yes
Wdr5	P61965	7	*MATEEKKPETEAAR	EP300	1.569	0.659	Mus musculus	Yes
Wdr5	P61965	7	*MATEEKKPETEAAR	KAT2B	1.89	1.694	Mus musculus	Yes
Hist1h4a	P62806	6	**MSGRGKGGKGLGK	EP300	2.692	0.659	Mus musculus	Yes
Hist1h4a	P62806	6	**MSGRGKGGKGLGK	HAT1	29.667	14.857	Mus musculus	Yes
Hist1h4a	P62806	6	**MSGRGKGGKGLGK	KAT5	12.812	6.581	Mus musculus	Yes
Hist1h4a	P62806	6	**MSGRGKGGKGLGK	KAT8	20.6	14.222	Mus musculus	Yes
Hist1h4a	P62806	9	SGRGKGGKGLGKGGA	EP300	2.633	0.659	Mus musculus	Yes
Hist1h4a	P62806	9	SGRGKGGKGLGKGGA	KAT2A	3.072	1.897	Mus musculus	Yes
Hist1h4a	P62806	9	SGRGKGGKGLGKGGA	KAT2B	3.431	1.694	Mus musculus	Yes
Hist1h4a	P62806	9	SGRGKGGKGLGKGGA	KAT5	12.781	6.581	Mus musculus	Yes
Hist1h4a	P62806	9	SGRGKGGKGLGKGGA	KAT8	14.5	14.222	Mus musculus	Yes
Hist1h4a	P62806	13	KGGKGLGKGGAKRHR	EP300	2.286	0.659	Mus musculus	Yes
Hist1h4a	P62806	13	KGGKGLGKGGAKRHR	HAT1	18.533	14.857	Mus musculus	Yes
Hist1h4a	P62806	13	KGGKGLGKGGAKRHR	KAT5	14.281	6.581	Mus musculus	Yes
Hist1h4a	P62806	17	GLGKGGAKRHRKVLR	KAT2A	3.87	1.897	Mus musculus	Yes
Hist1h4a	P62806	17	GLGKGGAKRHRKVLR	KAT5	15.219	6.581	Mus musculus	Yes
Hist1h4a	P62806	17	GLGKGGAKRHRKVLR	KAT8	37.1	14.222	Mus musculus	Yes
Hspa8	P63017	3	*****MSKGPAVGID	EP300	0.819	0.659	Mus musculus	Yes
Hspa8	P63017	512	NDKGRLSKEDIERMV	CREBBP	1.907	1.785	Mus musculus	Yes
Hist1h3a	P68433	5	***MARTKQTARKST	EP300	2.603	0.659	Mus musculus	Yes
Hist1h3a	P68433	10	RTKQTARKSTGGKAP	KAT2A	2.783	1.897	Mus musculus	Yes
Hist1h3a	P68433	10	RTKQTARKSTGGKAP	KAT2B	2.734	1.694	Mus musculus	Yes
Hist1h3a	P68433	15	ARKSTGGKAPRKQLA	KAT2A	5.333	1.897	Mus musculus	Yes
Hist1h3a	P68433	15	ARKSTGGKAPRKQLA	KAT2B	4.11	1.694	Mus musculus	Yes
Hist1h3a	P68433	15	ARKSTGGKAPRKQLA	KAT5	14.656	6.581	Mus musculus	Yes
Hist1h3a	P68433	15	ARKSTGGKAPRKQLA	KAT8	19.2	14.222	Mus musculus	Yes
Hist1h3a	P68433	19	TGGKAPRKQLATKAA	KAT2A	2.145	1.897	Mus musculus	Yes
Hist1h3a	P68433	24	PRKQLATKAARKSAP	EP300	2.129	0.659	Mus musculus	Yes
Hist1h3a	P68433	24	PRKQLATKAARKSAP	KAT2A	3.725	1.897	Mus musculus	Yes
Hist1h3a	P68433	28	LATKAARKSAPATGG	KAT2A	2.406	1.897	Mus musculus	Yes
Hist1h3a	P68433	37	APATGGVKKPHRYRP	KAT2A	2.899	1.897	Mus musculus	Yes
Hdac2	P70288	451	KARIEEDKKETEDKK	CREBBP	2.923	1.785	Mus musculus	Yes
Hdac2	P70288	481	KTDPKGAKSEQLSNP	CREBBP	3.383	1.785	Mus musculus	Yes
Casp3	P70677	11	NKTSVDSKSINNFEV	EP300	0.76	0.659	Mus musculus	Yes
Hist1h2ba	P70696	122	EGTKAVTKYTSSK**	CREBBP	3.242	1.785	Mus musculus	Yes
Hist1h3b	P84228	5	***MARTKQTARKST	EP300	2.603	0.659	Mus musculus	Yes
Hist1h3b	P84228	10	RTKQTARKSTGGKAP	CREBBP	2.923	1.785	Mus musculus	Yes
Hist1h3b	P84228	10	RTKQTARKSTGGKAP	EP300	2.601	0.659	Mus musculus	Yes
Hist1h3b	P84228	10	RTKQTARKSTGGKAP	KAT2A	2.783	1.897	Mus musculus	Yes
Hist1h3b	P84228	10	RTKQTARKSTGGKAP	KAT2B	2.734	1.694	Mus musculus	Yes
Hist1h3b	P84228	15	ARKSTGGKAPRKQLA	CREBBP	2.859	1.785	Mus musculus	Yes
Hist1h3b	P84228	15	ARKSTGGKAPRKQLA	EP300	2.367	0.659	Mus musculus	Yes
Hist1h3b	P84228	15	ARKSTGGKAPRKQLA	KAT2A	5.333	1.897	Mus musculus	Yes
Hist1h3b	P84228	15	ARKSTGGKAPRKQLA	KAT2B	4.11	1.694	Mus musculus	Yes
Hist1h3b	P84228	15	ARKSTGGKAPRKQLA	KAT5	14.656	6.581	Mus musculus	Yes
Hist1h3b	P84228	15	ARKSTGGKAPRKQLA	KAT8	19.2	14.222	Mus musculus	Yes
Hist1h3b	P84228	19	TGGKAPRKQLATKAA	CREBBP	2.185	1.785	Mus musculus	Yes
Hist1h3b	P84228	19	TGGKAPRKQLATKAA	EP300	3.127	0.659	Mus musculus	Yes
Hist1h3b	P84228	19	TGGKAPRKQLATKAA	KAT2A	2.145	1.897	Mus musculus	Yes
Hist1h3b	P84228	24	PRKQLATKAARKSAP	EP300	2.129	0.659	Mus musculus	Yes
Hist1h3b	P84228	24	PRKQLATKAARKSAP	KAT2A	3.725	1.897	Mus musculus	Yes
Hist1h3b	P84228	28	LATKAARKSAPATGG	KAT2A	2.406	1.897	Mus musculus	Yes
Hist1h3b	P84228	37	APATGGVKKPHRYRP	KAT2A	2.899	1.897	Mus musculus	Yes
H3f3a	P84244	5	***MARTKQTARKST	CREBBP	1.819	1.785	Mus musculus	Yes
H3f3a	P84244	5	***MARTKQTARKST	EP300	2.603	0.659	Mus musculus	Yes
H3f3a	P84244	10	RTKQTARKSTGGKAP	CREBBP	2.996	1.785	Mus musculus	Yes
H3f3a	P84244	10	RTKQTARKSTGGKAP	EP300	2.601	0.659	Mus musculus	Yes
H3f3a	P84244	10	RTKQTARKSTGGKAP	KAT2A	2.783	1.897	Mus musculus	Yes
H3f3a	P84244	10	RTKQTARKSTGGKAP	KAT2B	2.734	1.694	Mus musculus	Yes
H3f3a	P84244	15	ARKSTGGKAPRKQLA	CREBBP	2.859	1.785	Mus musculus	Yes
H3f3a	P84244	15	ARKSTGGKAPRKQLA	EP300	2.367	0.659	Mus musculus	Yes
H3f3a	P84244	15	ARKSTGGKAPRKQLA	KAT2A	5.333	1.897	Mus musculus	Yes
H3f3a	P84244	15	ARKSTGGKAPRKQLA	KAT2B	4.11	1.694	Mus musculus	Yes
H3f3a	P84244	15	ARKSTGGKAPRKQLA	KAT5	14.656	6.581	Mus musculus	Yes
H3f3a	P84244	15	ARKSTGGKAPRKQLA	KAT8	19.2	14.222	Mus musculus	Yes
H3f3a	P84244	19	TGGKAPRKQLATKAA	CREBBP	2.298	1.785	Mus musculus	Yes
H3f3a	P84244	19	TGGKAPRKQLATKAA	EP300	3.127	0.659	Mus musculus	Yes
H3f3a	P84244	19	TGGKAPRKQLATKAA	KAT2A	2.145	1.897	Mus musculus	Yes
H3f3a	P84244	24	PRKQLATKAARKSAP	EP300	2.28	0.659	Mus musculus	Yes
H3f3a	P84244	24	PRKQLATKAARKSAP	KAT2A	3.725	1.897	Mus musculus	Yes
H3f3a	P84244	28	LATKAARKSAPSTGG	KAT2A	2.58	1.897	Mus musculus	Yes
H3f3a	P84244	37	APSTGGVKKPHRYRP	KAT2A	3.261	1.897	Mus musculus	Yes
H3f3a	P84244	57	REIRRYQKSTELLIR	EP300	1.157	0.659	Mus musculus	Yes
Etv6	P97360	11	TPAQSSIKQERISYT	EP300	0.802	0.659	Mus musculus	Yes
Tubb5	P99024	58	YNEATGGKYVPRAIL	KAT2B	1.945	1.694	Mus musculus	Yes
Top2a	Q01320	1418	GVKKTATKSQSSVST	KAT2A	1.971	1.897	Mus musculus	Yes
Top2a	Q01320	1418	GVKKTATKSQSSVST	KAT2B	2.128	1.694	Mus musculus	Yes
Top2a	Q01320	1450	LSARVSEKPAPAKAK	EP300	0.679	0.659	Mus musculus	Yes
Top2a	Q01320	1450	LSARVSEKPAPAKAK	KAT2A	1.957	1.897	Mus musculus	Yes
Aqp1	Q02013	267	INSRVEMKPK*****	CREBBP	2.403	1.785	Mus musculus	Yes
Rela	Q04207	310	KRTYETFKSIMKKSP	CREBBP	2.319	1.785	Mus musculus	Yes
Top1	Q04750	174	SEEEEDGKLKKPKNK	CREBBP	3.524	1.785	Mus musculus	Yes
Top1	Q04750	174	SEEEEDGKLKKPKNK	KAT2B	2.092	1.694	Mus musculus	Yes
Hist1h1t	Q07133	28	SSKRRGKKPGLAPAR	EP300	0.909	0.659	Mus musculus	Yes
Hist1h1t	Q07133	28	SSKRRGKKPGLAPAR	KAT2B	2.147	1.694	Mus musculus	Yes
Tfdp1	Q08639	3	*****MAKDASLIEA	EP300	1.347	0.659	Mus musculus	Yes
Meaf6	Q2VPQ9	6	**MAMHNKTAPPQIP	EP300	1.478	0.659	Mus musculus	Yes
Hp1bp3	Q3TEA8	469	TPAKSQGKTASMKQR	EP300	0.992	0.659	Mus musculus	Yes
Nab2	Q3TYF1	453	EGRRSSVKVEAEASR	CREBBP	3.016	1.785	Mus musculus	Yes
Znf746	Q3U133	438	RTKGFGHKPGLKKHP	KAT2A	2.072	1.897	Mus musculus	Yes
Znf746	Q3U133	438	RTKGFGHKPGLKKHP	KAT2B	1.817	1.694	Mus musculus	Yes
Rnf40	Q3U319	20	GGSGPPEKKMNREEK	KAT2B	1.872	1.694	Mus musculus	Yes
Acsm3	Q3UNX5-2	566	LPKTVSGKVKRNELR	KAT2A	2.957	1.897	Mus musculus	Yes
Ccnl1	Q52KE7	365	SPVSINVKTVKKEPE	CREBBP	1.944	1.785	Mus musculus	Yes
Npm1	Q5SQB0	209	EKTPKTPKGPSSVED	CREBBP	2.173	1.785	Mus musculus	Yes
Ncoa6	Q5XJV5	1827	KGKGKVDKIGQILLT	KAT2B	2.413	1.694	Mus musculus	Yes
Rbbp4	Q60972	4	****MADKEAAFDDA	EP300	1.133	0.659	Mus musculus	Yes
Asns	Q61024	556	ARTLTHYKSAAKA**	CREBBP	2.246	1.785	Mus musculus	Yes
Ctcf	Q61164	405	MRTHSGEKPYECYIC	KAT2B	2.165	1.694	Mus musculus	Yes
Ss18	Q62280	13	AAPRQRGKGEITPAA	EP300	0.681	0.659	Mus musculus	Yes
Hspe1	Q64433	56	VGSGGKGKSGEIEPV	HAT1	15.6	14.857	Mus musculus	Yes
Hist1h2bb	Q64475	6	**MPEPSKSAPAPKK	CREBBP	2.044	1.785	Mus musculus	Yes
Hist1h2bb	Q64475	6	**MPEPSKSAPAPKK	EP300	3.885	0.659	Mus musculus	Yes
Hist1h2bb	Q64475	12	SKSAPAPKKGSKKAI	CREBBP	2.677	1.785	Mus musculus	Yes
Hist1h2bb	Q64475	12	SKSAPAPKKGSKKAI	EP300	2.155	0.659	Mus musculus	Yes
Hist1h2bb	Q64475	12	SKSAPAPKKGSKKAI	KAT2B	2.495	1.694	Mus musculus	Yes
Hist1h2bb	Q64475	13	KSAPAPKKGSKKAIS	CREBBP	2.794	1.785	Mus musculus	Yes
Hist1h2bb	Q64475	13	KSAPAPKKGSKKAIS	EP300	4.147	0.659	Mus musculus	Yes
Hist1h2bb	Q64475	16	PAPKKGSKKAISKAQ	EP300	3.726	0.659	Mus musculus	Yes
Hist1h2bb	Q64475	16	PAPKKGSKKAISKAQ	KAT2A	2.942	1.897	Mus musculus	Yes
Hist1h2bb	Q64475	16	PAPKKGSKKAISKAQ	KAT2B	2.037	1.694	Mus musculus	Yes
Hist1h2bb	Q64475	17	APKKGSKKAISKAQK	EP300	2.008	0.659	Mus musculus	Yes
Hist1h2bb	Q64475	17	APKKGSKKAISKAQK	KAT2A	2.609	1.897	Mus musculus	Yes
Hist1h2bb	Q64475	17	APKKGSKKAISKAQK	KAT2B	1.972	1.694	Mus musculus	Yes
Hist1h2bb	Q64475	21	GSKKAISKAQKKDGK	CREBBP	2.028	1.785	Mus musculus	Yes
Hist1h2bb	Q64475	21	GSKKAISKAQKKDGK	EP300	4.113	0.659	Mus musculus	Yes
Hist1h2bb	Q64475	21	GSKKAISKAQKKDGK	KAT2B	2.56	1.694	Mus musculus	Yes
Hist1h2bb	Q64475	24	KAISKAQKKDGKKRK	EP300	1.252	0.659	Mus musculus	Yes
Hist1h2bb	Q64475	121	EGTKAVTKYTSSK**	CREBBP	3.242	1.785	Mus musculus	Yes
Hist1h2bh	Q64478	6	**MPEPAKSAPAPKK	CREBBP	1.927	1.785	Mus musculus	Yes
Hist1h2bh	Q64478	6	**MPEPAKSAPAPKK	EP300	3.843	0.659	Mus musculus	Yes
Hist1h2bh	Q64478	12	AKSAPAPKKGSKKAL	CREBBP	2.641	1.785	Mus musculus	Yes
Hist1h2bh	Q64478	12	AKSAPAPKKGSKKAL	EP300	1.887	0.659	Mus musculus	Yes
Hist1h2bh	Q64478	12	AKSAPAPKKGSKKAL	KAT2B	2.44	1.694	Mus musculus	Yes
Hist1h2bh	Q64478	13	KSAPAPKKGSKKALT	CREBBP	2.556	1.785	Mus musculus	Yes
Hist1h2bh	Q64478	13	KSAPAPKKGSKKALT	EP300	4.177	0.659	Mus musculus	Yes
Hist1h2bh	Q64478	16	PAPKKGSKKALTKAQ	EP300	3.863	0.659	Mus musculus	Yes
Hist1h2bh	Q64478	16	PAPKKGSKKALTKAQ	KAT2A	2.87	1.897	Mus musculus	Yes
Hist1h2bh	Q64478	16	PAPKKGSKKALTKAQ	KAT2B	1.881	1.694	Mus musculus	Yes
Hist1h2bh	Q64478	17	APKKGSKKALTKAQK	EP300	1.893	0.659	Mus musculus	Yes
Hist1h2bh	Q64478	17	APKKGSKKALTKAQK	KAT2A	2.319	1.897	Mus musculus	Yes
Hist1h2bh	Q64478	17	APKKGSKKALTKAQK	KAT2B	1.835	1.694	Mus musculus	Yes
Hist1h2bh	Q64478	21	GSKKALTKAQKKDGK	CREBBP	2.028	1.785	Mus musculus	Yes
Hist1h2bh	Q64478	21	GSKKALTKAQKKDGK	EP300	4.036	0.659	Mus musculus	Yes
Hist1h2bh	Q64478	21	GSKKALTKAQKKDGK	KAT2B	2.294	1.694	Mus musculus	Yes
Hist1h2bh	Q64478	24	KALTKAQKKDGKKRK	EP300	1.278	0.659	Mus musculus	Yes
Hist1h2bh	Q64478	121	EGTKAVTKYTSSK**	CREBBP	3.242	1.785	Mus musculus	Yes
Hist2h2ab	Q64522	6	**MSGRGKQGGKARA	EP300	3.379	0.659	Mus musculus	Yes
Hist2h2ab	Q64522	6	**MSGRGKQGGKARA	KAT2A	2.058	1.897	Mus musculus	Yes
Hist2h2ab	Q64522	6	**MSGRGKQGGKARA	KAT5	12.844	6.581	Mus musculus	Yes
Hist2h2ab	Q64522	6	**MSGRGKQGGKARA	KAT8	18.4	14.222	Mus musculus	Yes
Hist2h2ab	Q64522	10	GRGKQGGKARAKAKS	EP300	3.208	0.659	Mus musculus	Yes
Hist2h2ab	Q64522	10	GRGKQGGKARAKAKS	KAT2A	3.942	1.897	Mus musculus	Yes
Hist2h2ab	Q64522	10	GRGKQGGKARAKAKS	KAT2B	1.899	1.694	Mus musculus	Yes
Hist2h2ab	Q64522	10	GRGKQGGKARAKAKS	KAT8	15.1	14.222	Mus musculus	Yes
Hist2h2ac	Q64523	6	**MSGRGKQGGKARA	EP300	3.379	0.659	Mus musculus	Yes
Hist2h2ac	Q64523	6	**MSGRGKQGGKARA	KAT2A	2.058	1.897	Mus musculus	Yes
Hist2h2ac	Q64523	6	**MSGRGKQGGKARA	KAT5	12.844	6.581	Mus musculus	Yes
Hist2h2ac	Q64523	6	**MSGRGKQGGKARA	KAT8	18.4	14.222	Mus musculus	Yes
Hist2h2ac	Q64523	10	GRGKQGGKARAKAKS	EP300	3.208	0.659	Mus musculus	Yes
Hist2h2ac	Q64523	10	GRGKQGGKARAKAKS	KAT2A	3.942	1.897	Mus musculus	Yes
Hist2h2ac	Q64523	10	GRGKQGGKARAKAKS	KAT2B	1.899	1.694	Mus musculus	Yes
Hist2h2ac	Q64523	10	GRGKQGGKARAKAKS	KAT8	15.1	14.222	Mus musculus	Yes
Hist2h2be	Q64524	12	AKSAPAPKKGSKKAV	CREBBP	2.641	1.785	Mus musculus	Yes
Hist2h2be	Q64524	12	AKSAPAPKKGSKKAV	EP300	1.651	0.659	Mus musculus	Yes
Hist2h2be	Q64524	12	AKSAPAPKKGSKKAV	KAT2B	2.33	1.694	Mus musculus	Yes
Hist2h2be	Q64524	13	KSAPAPKKGSKKAVT	CREBBP	2.629	1.785	Mus musculus	Yes
Hist2h2be	Q64524	13	KSAPAPKKGSKKAVT	EP300	3.817	0.659	Mus musculus	Yes
Hist2h2be	Q64524	16	PAPKKGSKKAVTKAQ	EP300	3.786	0.659	Mus musculus	Yes
Hist2h2be	Q64524	16	PAPKKGSKKAVTKAQ	KAT2A	2.478	1.897	Mus musculus	Yes
Hist2h2be	Q64524	16	PAPKKGSKKAVTKAQ	KAT2B	1.899	1.694	Mus musculus	Yes
Hist2h2be	Q64524	17	APKKGSKKAVTKAQK	EP300	1.77	0.659	Mus musculus	Yes
Hist2h2be	Q64524	17	APKKGSKKAVTKAQK	KAT2A	2.348	1.897	Mus musculus	Yes
Hist2h2be	Q64524	17	APKKGSKKAVTKAQK	KAT2B	1.771	1.694	Mus musculus	Yes
Hist2h2be	Q64524	21	GSKKAVTKAQKKDGK	CREBBP	2.004	1.785	Mus musculus	Yes
Hist2h2be	Q64524	21	GSKKAVTKAQKKDGK	EP300	3.75	0.659	Mus musculus	Yes
Hist2h2be	Q64524	21	GSKKAVTKAQKKDGK	KAT2B	2.44	1.694	Mus musculus	Yes
Hist2h2be	Q64524	24	KAVTKAQKKDGKKRK	EP300	1.22	0.659	Mus musculus	Yes
Hist2h2be	Q64524	25	AVTKAQKKDGKKRKR	EP300	1.01	0.659	Mus musculus	Yes
Hist2h2be	Q64524	25	AVTKAQKKDGKKRKR	KAT2A	2.565	1.897	Mus musculus	Yes
Hist2h2be	Q64524	121	EGTKAVTKYTSAK**	CREBBP	3.028	1.785	Mus musculus	Yes
Hist2h2bb	Q64525	12	AKSAPAPKKGSKKAV	CREBBP	2.552	1.785	Mus musculus	Yes
Hist2h2bb	Q64525	12	AKSAPAPKKGSKKAV	EP300	1.702	0.659	Mus musculus	Yes
Hist2h2bb	Q64525	12	AKSAPAPKKGSKKAV	KAT2B	2.294	1.694	Mus musculus	Yes
Hist2h2bb	Q64525	13	KSAPAPKKGSKKAVT	CREBBP	2.343	1.785	Mus musculus	Yes
Hist2h2bb	Q64525	13	KSAPAPKKGSKKAVT	EP300	3.623	0.659	Mus musculus	Yes
Hist2h2bb	Q64525	16	PAPKKGSKKAVTKVQ	EP300	3.472	0.659	Mus musculus	Yes
Hist2h2bb	Q64525	16	PAPKKGSKKAVTKVQ	KAT2A	1.928	1.897	Mus musculus	Yes
Hist2h2bb	Q64525	16	PAPKKGSKKAVTKVQ	KAT2B	1.725	1.694	Mus musculus	Yes
Hist2h2bb	Q64525	17	APKKGSKKAVTKVQK	EP300	1.478	0.659	Mus musculus	Yes
Hist2h2bb	Q64525	17	APKKGSKKAVTKVQK	KAT2B	1.817	1.694	Mus musculus	Yes
Hist2h2bb	Q64525	121	EGTKAVTKYTSSK**	CREBBP	3.242	1.785	Mus musculus	Yes
Hist2h2aa1	Q6GSS7	6	**MSGRGKQGGKARA	EP300	3.379	0.659	Mus musculus	Yes
Hist2h2aa1	Q6GSS7	6	**MSGRGKQGGKARA	KAT2A	2.058	1.897	Mus musculus	Yes
Hist2h2aa1	Q6GSS7	6	**MSGRGKQGGKARA	KAT5	12.844	6.581	Mus musculus	Yes
Hist2h2aa1	Q6GSS7	6	**MSGRGKQGGKARA	KAT8	18.4	14.222	Mus musculus	Yes
Hist2h2aa1	Q6GSS7	10	GRGKQGGKARAKAKS	EP300	3.208	0.659	Mus musculus	Yes
Hist2h2aa1	Q6GSS7	10	GRGKQGGKARAKAKS	KAT2A	3.942	1.897	Mus musculus	Yes
Hist2h2aa1	Q6GSS7	10	GRGKQGGKARAKAKS	KAT2B	1.899	1.694	Mus musculus	Yes
Hist2h2aa1	Q6GSS7	10	GRGKQGGKARAKAKS	KAT8	15.1	14.222	Mus musculus	Yes
Hist2h2aa1	Q6GSS7	128	TESHHKAKGK*****	CREBBP	3.641	1.785	Mus musculus	Yes
Hist2h2aa1	Q6GSS7	130	SHHKAKGK*******	CREBBP	3.948	1.785	Mus musculus	Yes
Nipbl	Q6KCD5	1076	KRSTVNEKPKYAEIS	CREBBP	2.117	1.785	Mus musculus	Yes
Hist1h2bc	Q6ZWY9	6	**MPEPAKSAPAPKK	CREBBP	2.117	1.785	Mus musculus	Yes
Hist1h2bc	Q6ZWY9	6	**MPEPAKSAPAPKK	EP300	3.843	0.659	Mus musculus	Yes
Hist1h2bc	Q6ZWY9	12	AKSAPAPKKGSKKAV	CREBBP	2.718	1.785	Mus musculus	Yes
Hist1h2bc	Q6ZWY9	12	AKSAPAPKKGSKKAV	EP300	1.821	0.659	Mus musculus	Yes
Hist1h2bc	Q6ZWY9	12	AKSAPAPKKGSKKAV	KAT2B	2.44	1.694	Mus musculus	Yes
Hist1h2bc	Q6ZWY9	13	KSAPAPKKGSKKAVT	CREBBP	2.637	1.785	Mus musculus	Yes
Hist1h2bc	Q6ZWY9	13	KSAPAPKKGSKKAVT	EP300	4.171	0.659	Mus musculus	Yes
Hist1h2bc	Q6ZWY9	16	PAPKKGSKKAVTKAQ	EP300	3.786	0.659	Mus musculus	Yes
Hist1h2bc	Q6ZWY9	16	PAPKKGSKKAVTKAQ	KAT2A	2.478	1.897	Mus musculus	Yes
Hist1h2bc	Q6ZWY9	16	PAPKKGSKKAVTKAQ	KAT2B	1.881	1.694	Mus musculus	Yes
Hist1h2bc	Q6ZWY9	17	APKKGSKKAVTKAQK	EP300	1.927	0.659	Mus musculus	Yes
Hist1h2bc	Q6ZWY9	17	APKKGSKKAVTKAQK	KAT2A	2.348	1.897	Mus musculus	Yes
Hist1h2bc	Q6ZWY9	17	APKKGSKKAVTKAQK	KAT2B	1.835	1.694	Mus musculus	Yes
Hist1h2bc	Q6ZWY9	21	GSKKAVTKAQKKDGK	CREBBP	2.097	1.785	Mus musculus	Yes
Hist1h2bc	Q6ZWY9	21	GSKKAVTKAQKKDGK	EP300	4.095	0.659	Mus musculus	Yes
Hist1h2bc	Q6ZWY9	21	GSKKAVTKAQKKDGK	KAT2B	2.44	1.694	Mus musculus	Yes
Hist1h2bc	Q6ZWY9	24	KAVTKAQKKDGKKRK	EP300	1.21	0.659	Mus musculus	Yes
Hist1h2bc	Q6ZWY9	25	AVTKAQKKDGKKRKR	EP300	1.014	0.659	Mus musculus	Yes
Hist1h2bc	Q6ZWY9	25	AVTKAQKKDGKKRKR	KAT2A	2.565	1.897	Mus musculus	Yes
Hist1h2bc	Q6ZWY9	121	EGTKAVTKYTSSK**	CREBBP	3.242	1.785	Mus musculus	Yes
Mybbp1a	Q7TPV4	9	AEMKSPTKAEPATPA	EP300	2.054	0.659	Mus musculus	Yes
Kdm5b	Q80Y84	832	RYRSGGGKSQNQLTV	KAT2A	1.942	1.897	Mus musculus	Yes
Kat6b	Q8BRB7	919	TSPPRLTKPQSVSIK	EP300	0.694	0.659	Mus musculus	Yes
Kat6b	Q8BRB7	934	RKRPFVVKKKRGRKR	CREBBP	2.048	1.785	Mus musculus	Yes
Srrm2	Q8BTI8	169	QIAPEPPKPYSLVRE	CREBBP	1.798	1.785	Mus musculus	Yes
Chd9	Q8BYH8	561	PSASVEGKEEKRGRR	CREBBP	2	1.785	Mus musculus	Yes
Chd9	Q8BYH8	561	PSASVEGKEEKRGRR	KAT2A	1.957	1.897	Mus musculus	Yes
Ing4	Q8C0D7	127	DYDSSSSKGKKKGRT	CREBBP	3.137	1.785	Mus musculus	Yes
Ing4	Q8C0D7	127	DYDSSSSKGKKKGRT	KAT2A	2.739	1.897	Mus musculus	Yes
Ing4	Q8C0D7	129	DSSSSKGKKKGRTQK	CREBBP	2.177	1.785	Mus musculus	Yes
Ing4	Q8C0D7	129	DSSSSKGKKKGRTQK	KAT2B	1.982	1.694	Mus musculus	Yes
Ing4	Q8C0D7	148	ARARSKGKNSDEEAP	EP300	1	0.659	Mus musculus	Yes
[truncated: 4,023 more rows]
